# Supplementary material for: Genetic map‐guided genome assembly reveals a virulence‐governing minichromosome in the lentil anthracnose pathogen Colletotrichum lentis
Source: New Phytol. 2018 Aug 4;221(1):431–45. doi: 10.1111/nph.15369 (PMC6668012; doi:10.1111/nph.15369)
Supplement: Supplementary file 2 [file NPH-221-431-s002.xlsx]

## Sheet: TOC
Supporting information
Article title: Genetic map-guided genome assembly reveals a virulence-governing minichromosome in the lentil anthracnose pathogen Colletotrichum lentis
Authors: Vijai Bhadauria, Ron MacLachlan, Curtis Pozniak, Aurelie Cohen-Skalie, Li Li, Jerlene Halliday, Sabine Banniza
Article acceptance date: 02 July 2018
Table S1. Libraries, sequencing platforms and sequence reads used in generating Colletotrichum lentis genome assembly.
Table S2. General feature format (gff) of Colletotrichum lentis protein-coding gene models.
Table S3. List and functional annotation of candidate effectors predicted in the Colletotrichum lentis genome.
Table S4. Log2FC of differentially expressed cysteine-rich candidate effectors of Colletotrichum lentis isolate CT-30 in susceptible lentil cultivar Eston. Genes were listed as differentially expressed when they show significant difference in gene regulation in planta compared to vegetable mycelia (≥ 2 fold, p < 0.05). ApP, Appressorium-assisted Penetration (23 hpi); BP, Biotrophic Phase (55 hpi)…
Table S5. Log2FC of differentially expressed candidate effectors of Colletotrichum lentis containing < 3% cysteine residues in susceptible lentil cultivar Eston. Genes were listed as differentially expressed when they show significant difference in gene regulation in planta compared to vegetable mycelia (≥ 2 fold, p < 0.05). ApP, Appressorium-assisted Penetration; BP, Biotrophic Phase; and NP, Ne…
Table S6. List and functional annotation of the secondary metabolite backbone genes predicted in the Colletotrichum lentis genome.
Table S7. Log2FC of differentially expressed secondary metabolite of Colletotrichum lentis backbone genes in susceptible lentil cultivar Eston. Genes were listed as differentially expressed when they show significant difference in gene regulation in planta compared to vegetable mycelia (≥ 2 fold, p < 0.05). ApP, Appressorium-assisted Penetration; BP, Biotrophic Phase; and NP, Necrotrophic Phase
Table S8. List and functional annotation of the carbohydrate-active enzymes predicted in the Colletotrichum lentis genome and associated with the degradation of cell wall components and chitin-binding.
Table S9. Log2FC of differentially expressed genes of Colletotrichum lentis encoding carbohydrate-active enzymes in susceptible lentil cultivar Eston. Genes were listed as differentially expressed when they show significant difference in gene regulation in planta compared to vegetable mycelia (≥ 2 fold, p < 0.05). ApP, Appressorium-assisted Penetration; BP, Biotrophic Phase; and NP, Necrotrophic …
Table S10. Whole-genome shotgun sequencing of Colletotrichum lentis population. Ninety-four ascospore-derived isolates originating from a cross between Colletotrichum lentis isolates CT-30 and CT-21 were sequenced on the Illumina HiSeq 2000 platform.
Table S11. Segregation distortion of SNP markers. Chi-square test was performed for segregation distortion of SNP markers in ascospore-derived isolates originating from a cross between Colletotrichum lentis isolates CT-30 and CT-21.
Table S12. Colletotrichum lentis pseudomolecules/chromosomes. POPSEQ-based genetic map was used to reconstruct the C. lentis chromosomes.
Table S13. qClVir11 haplotype. The qClVir11 region flanked by scaffold14p287381 and scaffold14p1129639 SNP markers contains 1363 SNPs. GTxxx are progeny isolates derived from the Colletotrichum lentis CT-30 x CT-21 cross.
Table S14. SNP variants with allele coverage ≥5 on minichromosome 12 of Colletotrichum lentis.
Table S15. SNP variants with allele coverage >2 on minichromosome 12 of the progeny isolate GT-2 of Colletotrichum lentis. The isolate contains the minichromosome alleles at lower depth (>2), indicating that isolates do not loose minichromosome 12 after meiosis.
Table S16. Insertion/deletion (INDEL), presence/absence and length polymorphism on minichromosome 11 of Colletotrichum lentis.
Table S17. List and functional annotation of candidate genes underlying the QTL qClVIR11 controlling the Colletotrichum lentis virulence on lentil, and expression data of CT-21 and CT-30 during the biotrophic and necrotrophic phases.

## Sheet: Table S1.
Table S1. Libraries, sequencing platforms and sequence reads used in generating Colletotrichum lentis genome assembly.
Library	Insert size	Sequencing platform	Read length	Paired-end reads	Number of bases	Library preparation kit
Mate-pair	5 Kb	HiSeq 2000	100 bp	142579552	28515910400	Nextera DNA Library Prep Kit
Mate-pair	10 Kb	HiSeq 2000	100 bp	160947823	32189564600	Nextera DNA Library Prep Kit
Paired-end	300 bp	HiSeq 2000	100 bp	28758578	5751715600	TruSeq DNA Library Prep kit
Paired-end	250 bp	MiSeq	250 bp	11971574	2394314800	TruSeq DNA Library Prep kit
Paired-end	350 bp	MiSeq	250 bp	21250853	4250170600	TruSeq DNA Library Prep kit

## Sheet: Table S2.
Table S2. General feature format (gff) of Colletotrichum lentis protein-coding gene models.
scaffold16	6305	6766	.	-	.	ID=scaffold16-1_2-exon111aa;scaffold16-1;coverage=100; identity=100
scaffold10	5355	6345	.	-	.	ID=scaffold10-1_2-exon130aa;scaffold10-1;coverage=100; identity=100
scaffold11	24696	30073	.	+	.	ID=scaffold11-1_2-exon1775aa;scaffold11-1;coverage=100; identity=100
scaffold12	2287	2673	.	+	.	ID=scaffold12-1_1-exon128aa;scaffold12-1;coverage=100; identity=100
scaffold13	16267	19499	.	-	.	ID=scaffold13-1_7-exon506aa;scaffold13-1;coverage=100; identity=100
scaffold15	3197	3441	.	-	.	ID=scaffold15-1_2-exon9aa;scaffold15-1;coverage=100; identity=100
scaffold17	634	4658	.	+	.	ID=scaffold17-1_6-exon628aa;scaffold17-1;coverage=100; identity=100
scaffold18	10044	10869	.	-	.	ID=scaffold18-1_2-exon251aa;scaffold18-1;coverage=100; identity=100
scaffold19	3108	3575	.	-	.	ID=scaffold19-1_2-exon125aa;scaffold19-1;coverage=100; identity=100
scaffold1	11073	11268	.	-	.	ID=scaffold1-1_2-exon10aa;scaffold1-1;coverage=100; identity=100
scaffold21	109	482	.	-	.	ID=scaffold21-1_1-exon124aa;scaffold21-1;coverage=100; identity=100
scaffold22	801	6182	.	+	.	ID=scaffold22-1_3-exon1726aa;scaffold22-1;coverage=100; identity=100
scaffold2	59	847	.	+	.	ID=scaffold2-1_2-exon196aa;scaffold2-1;coverage=100; identity=100
scaffold4	6998	7912	.	-	.	ID=scaffold4-1_1-exon304aa;scaffold4-1;coverage=100; identity=100
scaffold5	1	424	.	+	.	ID=scaffold5-1_1-exon140aa;scaffold5-1;coverage=100; identity=100
scaffold6	7223	10798	.	+	.	ID=scaffold6-1_8-exon976aa;scaffold6-1;coverage=100; identity=100
scaffold7	1191	2211	.	+	.	ID=scaffold7-1_3-exon288aa;scaffold7-1;coverage=100; identity=100
scaffold8	11278	11604	.	+	.	ID=scaffold8-1_3-exon20aa;scaffold8-1;coverage=100; identity=100
scaffold9	9806	11565	.	+	.	ID=scaffold9-1_3-exon528aa;scaffold9-1;coverage=100; identity=100
scaffold3	7420	8337	.	+	.	ID=scaffold3-1_6-exon47aa;scaffold3-1;coverage=100; identity=100
scaffold10	7503	8085	.	+	.	ID=scaffold10-2_2-exon157aa;scaffold10-2;coverage=100; identity=100
scaffold10	8704	8910	.	+	.	ID=scaffold10-3_1-exon68aa;scaffold10-3;coverage=100; identity=100
scaffold10	12373	13954	.	+	.	ID=scaffold10-4_3-exon482aa;scaffold10-4;coverage=100; identity=100
scaffold10	15986	17689	.	-	.	ID=scaffold10-5_1-exon567aa;scaffold10-5;coverage=100; identity=100
scaffold10	19580	21639	.	-	.	ID=scaffold10-6_3-exon501aa;scaffold10-6;coverage=100; identity=100
scaffold10	29611	29985	.	+	.	ID=scaffold10-7_1-exon124aa;scaffold10-7;coverage=100; identity=100
scaffold10	31036	34335	.	+	.	ID=scaffold10-8_7-exon656aa;scaffold10-8;coverage=100; identity=100
scaffold10	41119	42507	.	+	.	ID=scaffold10-9_1-exon462aa;scaffold10-9;coverage=100; identity=100
scaffold10	51901	52527	.	+	.	ID=scaffold10-10_1-exon208aa;scaffold10-10;coverage=100; identity=100
scaffold10	52842	54288	.	-	.	ID=scaffold10-11_5-exon300aa;scaffold10-11;coverage=100; identity=100
scaffold10	56355	57360	.	-	.	ID=scaffold10-12_2-exon294aa;scaffold10-12;coverage=100; identity=100
scaffold10	57953	62018	.	+	.	ID=scaffold10-13_9-exon849aa;scaffold10-13;coverage=100; identity=100
scaffold10	62427	63809	.	-	.	ID=scaffold10-14_5-exon323aa;scaffold10-14;coverage=100; identity=100
scaffold10	66268	68667	.	-	.	ID=scaffold10-15_2-exon776aa;scaffold10-15;coverage=100; identity=100
scaffold10	74849	75705	.	+	.	ID=scaffold10-16_4-exon134aa;scaffold10-16;coverage=100; identity=100
scaffold10	77115	78563	.	-	.	ID=scaffold10-17_2-exon296aa;scaffold10-17;coverage=100; identity=100
scaffold10	82268	83038	.	-	.	ID=scaffold10-18_1-exon256aa;scaffold10-18;coverage=100; identity=100
scaffold10	89266	89612	.	-	.	ID=scaffold10-19_3-exon66aa;scaffold10-19;coverage=100; identity=100
scaffold10	91791	92343	.	-	.	ID=scaffold10-20_2-exon109aa;scaffold10-20;coverage=100; identity=100
scaffold10	94379	96917	.	-	.	ID=scaffold10-21_3-exon795aa;scaffold10-21;coverage=100; identity=100
scaffold10	98236	98767	.	+	.	ID=scaffold10-22_3-exon131aa;scaffold10-22;coverage=100; identity=100
scaffold10	99185	100155	.	-	.	ID=scaffold10-23_3-exon238aa;scaffold10-23;coverage=100; identity=100
scaffold10	103073	106180	.	-	.	ID=scaffold10-24_5-exon689aa;scaffold10-24;coverage=100; identity=100
scaffold10	107597	109430	.	+	.	ID=scaffold10-25_5-exon526aa;scaffold10-25;coverage=100; identity=100
scaffold10	110498	112725	.	-	.	ID=scaffold10-26_6-exon624aa;scaffold10-26;coverage=100; identity=100
scaffold10	117339	119700	.	-	.	ID=scaffold10-27_3-exon747aa;scaffold10-27;coverage=100; identity=100
scaffold10	122134	123713	.	+	.	ID=scaffold10-28_4-exon461aa;scaffold10-28;coverage=100; identity=100
scaffold10	124417	125067	.	+	.	ID=scaffold10-29_2-exon100aa;scaffold10-29;coverage=100; identity=100
scaffold10	126110	128143	.	+	.	ID=scaffold10-30_4-exon401aa;scaffold10-30;coverage=100; identity=100
scaffold10	134120	137230	.	+	.	ID=scaffold10-31_4-exon948aa;scaffold10-31;coverage=100; identity=100
scaffold10	138075	142006	.	+	.	ID=scaffold10-32_4-exon1228aa;scaffold10-32;coverage=100; identity=100
scaffold10	142874	145622	.	-	.	ID=scaffold10-33_5-exon713aa;scaffold10-33;coverage=100; identity=100
scaffold10	146642	147763	.	-	.	ID=scaffold10-34_1-exon373aa;scaffold10-34;coverage=100; identity=100
scaffold10	148867	151002	.	-	.	ID=scaffold10-35_5-exon600aa;scaffold10-35;coverage=100; identity=100
scaffold10	153312	156377	.	-	.	ID=scaffold10-36_5-exon712aa;scaffold10-36;coverage=100; identity=100
scaffold10	157884	159014	.	-	.	ID=scaffold10-37_1-exon376aa;scaffold10-37;coverage=100; identity=100
scaffold10	161758	162109	.	+	.	ID=scaffold10-38_2-exon92aa;scaffold10-38;coverage=100; identity=100
scaffold10	164114	165298	.	+	.	ID=scaffold10-39_2-exon375aa;scaffold10-39;coverage=100; identity=100
scaffold10	165481	166101	.	-	.	ID=scaffold10-40_3-exon155aa;scaffold10-40;coverage=100; identity=100
scaffold10	169239	170802	.	+	.	ID=scaffold10-41_3-exon473aa;scaffold10-41;coverage=100; identity=100
scaffold10	171168	173531	.	-	.	ID=scaffold10-42_4-exon669aa;scaffold10-42;coverage=100; identity=100
scaffold10	174933	176200	.	-	.	ID=scaffold10-43_2-exon389aa;scaffold10-43;coverage=100; identity=100
scaffold10	176887	178124	.	-	.	ID=scaffold10-44_3-exon360aa;scaffold10-44;coverage=100; identity=100
scaffold10	179619	180110	.	-	.	ID=scaffold10-45_1-exon163aa;scaffold10-45;coverage=100; identity=100
scaffold10	183148	185374	.	+	.	ID=scaffold10-46_2-exon721aa;scaffold10-46;coverage=100; identity=100
scaffold10	192908	195555	.	+	.	ID=scaffold10-47_4-exon789aa;scaffold10-47;coverage=100; identity=100
scaffold10	196712	197764	.	+	.	ID=scaffold10-48_2-exon330aa;scaffold10-48;coverage=100; identity=100
scaffold10	198288	199361	.	+	.	ID=scaffold10-49_2-exon327aa;scaffold10-49;coverage=100; identity=100
scaffold10	199926	201372	.	-	.	ID=scaffold10-50_3-exon386aa;scaffold10-50;coverage=100; identity=100
scaffold10	210088	212852	.	+	.	ID=scaffold10-51_9-exon715aa;scaffold10-51;coverage=100; identity=100
scaffold10	215204	216373	.	-	.	ID=scaffold10-52_3-exon348aa;scaffold10-52;coverage=100; identity=100
scaffold10	217365	218959	.	+	.	ID=scaffold10-53_3-exon490aa;scaffold10-53;coverage=100; identity=100
scaffold10	222419	225653	.	+	.	ID=scaffold10-54_5-exon883aa;scaffold10-54;coverage=100; identity=100
scaffold10	227882	231003	.	+	.	ID=scaffold10-55_7-exon682aa;scaffold10-55;coverage=100; identity=100
scaffold10	232224	232547	.	-	.	ID=scaffold10-56_1-exon107aa;scaffold10-56;coverage=100; identity=100
scaffold10	236691	238124	.	+	.	ID=scaffold10-57_3-exon397aa;scaffold10-57;coverage=100; identity=100
scaffold10	240008	242424	.	+	.	ID=scaffold10-58_7-exon426aa;scaffold10-58;coverage=100; identity=100
scaffold10	245382	247570	.	-	.	ID=scaffold10-59_4-exon612aa;scaffold10-59;coverage=100; identity=100
scaffold10	249369	250461	.	+	.	ID=scaffold10-60_3-exon299aa;scaffold10-60;coverage=100; identity=100
scaffold10	251729	252486	.	+	.	ID=scaffold10-61_2-exon210aa;scaffold10-61;coverage=100; identity=100
scaffold10	253767	254221	.	+	.	ID=scaffold10-62_2-exon127aa;scaffold10-62;coverage=100; identity=100
scaffold10	255005	255592	.	+	.	ID=scaffold10-63_2-exon163aa;scaffold10-63;coverage=100; identity=100
scaffold10	256379	256711	.	+	.	ID=scaffold10-64_1-exon110aa;scaffold10-64;coverage=100; identity=100
scaffold10	263274	265147	.	+	.	ID=scaffold10-65_4-exon506aa;scaffold10-65;coverage=100; identity=100
scaffold10	266176	266952	.	+	.	ID=scaffold10-66_3-exon219aa;scaffold10-66;coverage=100; identity=100
scaffold10	267826	268314	.	-	.	ID=scaffold10-67_1-exon162aa;scaffold10-67;coverage=100; identity=100
scaffold10	269424	270509	.	+	.	ID=scaffold10-68_1-exon361aa;scaffold10-68;coverage=100; identity=100
scaffold10	272109	273566	.	-	.	ID=scaffold10-69_1-exon485aa;scaffold10-69;coverage=100; identity=100
scaffold10	274582	277596	.	-	.	ID=scaffold10-70_6-exon506aa;scaffold10-70;coverage=100; identity=100
scaffold10	280752	281139	.	+	.	ID=scaffold10-71_2-exon111aa;scaffold10-71;coverage=100; identity=100
scaffold10	282541	284428	.	-	.	ID=scaffold10-72_3-exon255aa;scaffold10-72;coverage=100; identity=100
scaffold10	285534	286582	.	-	.	ID=scaffold10-73_4-exon266aa;scaffold10-73;coverage=100; identity=100
scaffold10	287736	288779	.	-	.	ID=scaffold10-74_1-exon347aa;scaffold10-74;coverage=100; identity=100
scaffold10	292186	294383	.	-	.	ID=scaffold10-75_4-exon652aa;scaffold10-75;coverage=100; identity=100
scaffold10	298260	300094	.	+	.	ID=scaffold10-76_5-exon433aa;scaffold10-76;coverage=100; identity=100
scaffold10	301173	301946	.	-	.	ID=scaffold10-77_1-exon257aa;scaffold10-77;coverage=100; identity=100
scaffold10	302232	304174	.	-	.	ID=scaffold10-78_7-exon411aa;scaffold10-78;coverage=100; identity=100
scaffold10	306951	307613	.	+	.	ID=scaffold10-79_4-exon35aa;scaffold10-79;coverage=100; identity=100
scaffold10	316858	319078	.	-	.	ID=scaffold10-80_6-exon533aa;scaffold10-80;coverage=100; identity=100
scaffold10	320425	322529	.	+	.	ID=scaffold10-81_5-exon607aa;scaffold10-81;coverage=100; identity=100
scaffold10	324434	326806	.	+	.	ID=scaffold10-82_3-exon725aa;scaffold10-82;coverage=100; identity=100
scaffold10	327777	328397	.	-	.	ID=scaffold10-83_1-exon206aa;scaffold10-83;coverage=100; identity=100
scaffold10	330407	331087	.	-	.	ID=scaffold10-84_2-exon203aa;scaffold10-84;coverage=100; identity=100
scaffold10	335042	336118	.	-	.	ID=scaffold10-85_1-exon358aa;scaffold10-85;coverage=100; identity=100
scaffold10	338217	339239	.	+	.	ID=scaffold10-86_2-exon283aa;scaffold10-86;coverage=100; identity=100
scaffold10	340793	341634	.	-	.	ID=scaffold10-87_3-exon201aa;scaffold10-87;coverage=100; identity=100
scaffold10	343289	344605	.	+	.	ID=scaffold10-88_4-exon358aa;scaffold10-88;coverage=100; identity=100
scaffold10	345270	347331	.	-	.	ID=scaffold10-89_6-exon405aa;scaffold10-89;coverage=100; identity=100
scaffold10	351896	353651	.	+	.	ID=scaffold10-90_4-exon478aa;scaffold10-90;coverage=100; identity=100
scaffold10	356069	357547	.	+	.	ID=scaffold10-91_1-exon492aa;scaffold10-91;coverage=100; identity=100
scaffold10	358466	362104	.	-	.	ID=scaffold10-92_7-exon691aa;scaffold10-92;coverage=100; identity=100
scaffold10	363389	365438	.	+	.	ID=scaffold10-93_3-exon453aa;scaffold10-93;coverage=100; identity=100
scaffold10	369572	372597	.	+	.	ID=scaffold10-94_3-exon861aa;scaffold10-94;coverage=100; identity=100
scaffold10	373854	374188	.	-	.	ID=scaffold10-95_2-exon86aa;scaffold10-95;coverage=100; identity=100
scaffold10	375220	375519	.	-	.	ID=scaffold10-96_2-exon76aa;scaffold10-96;coverage=100; identity=100
scaffold10	376735	378286	.	+	.	ID=scaffold10-97_3-exon471aa;scaffold10-97;coverage=100; identity=100
scaffold10	379554	379815	.	-	.	ID=scaffold10-98_2-exon67aa;scaffold10-98;coverage=100; identity=100
scaffold10	390510	392648	.	-	.	ID=scaffold10-99_7-exon488aa;scaffold10-99;coverage=100; identity=100
scaffold10	395852	398106	.	-	.	ID=scaffold10-100_4-exon634aa;scaffold10-100;coverage=100; identity=100
scaffold10	399144	401289	.	-	.	ID=scaffold10-101_4-exon443aa;scaffold10-101;coverage=100; identity=100
scaffold10	404504	404957	.	+	.	ID=scaffold10-102_2-exon129aa;scaffold10-102;coverage=100; identity=100
scaffold10	405402	410859	.	-	.	ID=scaffold10-103_4-exon1662aa;scaffold10-103;coverage=100; identity=100
scaffold10	413510	417378	.	+	.	ID=scaffold10-104_4-exon1111aa;scaffold10-104;coverage=100; identity=100
scaffold10	421924	425507	.	+	.	ID=scaffold10-105_4-exon1085aa;scaffold10-105;coverage=100; identity=100
scaffold10	426076	427288	.	-	.	ID=scaffold10-106_4-exon234aa;scaffold10-106;coverage=100; identity=100
scaffold10	428240	431109	.	-	.	ID=scaffold10-107_8-exon796aa;scaffold10-107;coverage=100; identity=100
scaffold10	449936	453978	.	+	.	ID=scaffold10-108_6-exon1022aa;scaffold10-108;coverage=100; identity=100
scaffold10	454678	455670	.	+	.	ID=scaffold10-109_3-exon257aa;scaffold10-109;coverage=100; identity=100
scaffold10	457869	459054	.	+	.	ID=scaffold10-110_3-exon315aa;scaffold10-110;coverage=100; identity=100
scaffold10	459463	460424	.	-	.	ID=scaffold10-111_2-exon242aa;scaffold10-111;coverage=100; identity=100
scaffold10	461840	462970	.	-	.	ID=scaffold10-112_2-exon186aa;scaffold10-112;coverage=100; identity=100
scaffold10	466740	467844	.	+	.	ID=scaffold10-113_3-exon282aa;scaffold10-113;coverage=100; identity=100
scaffold10	470118	470363	.	+	.	ID=scaffold10-114_1-exon81aa;scaffold10-114;coverage=100; identity=100
scaffold10	471027	472101	.	-	.	ID=scaffold10-115_2-exon331aa;scaffold10-115;coverage=100; identity=100
scaffold10	496469	496746	.	-	.	ID=scaffold10-116_3-exon35aa;scaffold10-116;coverage=100; identity=100
scaffold10	498364	501454	.	-	.	ID=scaffold10-117_8-exon726aa;scaffold10-117;coverage=100; identity=100
scaffold10	505740	507073	.	-	.	ID=scaffold10-118_3-exon312aa;scaffold10-118;coverage=100; identity=100
scaffold10	507693	511089	.	+	.	ID=scaffold10-119_6-exon600aa;scaffold10-119;coverage=100; identity=100
scaffold10	512429	517466	.	+	.	ID=scaffold10-120_8-exon1157aa;scaffold10-120;coverage=100; identity=100
scaffold10	538825	538973	.	+	.	ID=scaffold10-121_2-exon18aa;scaffold10-121;coverage=100; identity=100
scaffold10	551653	551936	.	-	.	ID=scaffold10-122_2-exon9aa;scaffold10-122;coverage=100; identity=100
scaffold10	594098	594728	.	+	.	ID=scaffold10-123_2-exon188aa;scaffold10-123;coverage=100; identity=100
scaffold10	596679	598673	.	+	.	ID=scaffold10-124_4-exon551aa;scaffold10-124;coverage=100; identity=100
scaffold10	599562	602093	.	-	.	ID=scaffold10-125_5-exon636aa;scaffold10-125;coverage=100; identity=100
scaffold10	603368	604029	.	+	.	ID=scaffold10-126_2-exon155aa;scaffold10-126;coverage=100; identity=100
scaffold10	605357	607785	.	+	.	ID=scaffold10-127_3-exon768aa;scaffold10-127;coverage=100; identity=100
scaffold10	608621	615606	.	-	.	ID=scaffold10-128_3-exon2281aa;scaffold10-128;coverage=100; identity=100
scaffold10	622103	622582	.	-	.	ID=scaffold10-129_2-exon86aa;scaffold10-129;coverage=100; identity=100
scaffold10	624254	626133	.	-	.	ID=scaffold10-130_2-exon530aa;scaffold10-130;coverage=100; identity=100
scaffold10	628316	631230	.	-	.	ID=scaffold10-131_2-exon838aa;scaffold10-131;coverage=100; identity=100
scaffold10	632632	634414	.	+	.	ID=scaffold10-132_4-exon508aa;scaffold10-132;coverage=100; identity=100
scaffold10	635568	636308	.	-	.	ID=scaffold10-133_2-exon175aa;scaffold10-133;coverage=100; identity=100
scaffold10	639274	640657	.	-	.	ID=scaffold10-134_4-exon382aa;scaffold10-134;coverage=100; identity=100
scaffold10	641858	643064	.	-	.	ID=scaffold10-135_2-exon380aa;scaffold10-135;coverage=100; identity=100
scaffold10	643615	644898	.	+	.	ID=scaffold10-136_3-exon372aa;scaffold10-136;coverage=100; identity=100
scaffold10	645584	650896	.	+	.	ID=scaffold10-137_13-exon1193aa;scaffold10-137;coverage=100; identity=100
scaffold10	651055	652854	.	-	.	ID=scaffold10-138_3-exon537aa;scaffold10-138;coverage=100; identity=100
scaffold10	655364	657262	.	+	.	ID=scaffold10-139_1-exon632aa;scaffold10-139;coverage=100; identity=100
scaffold10	657540	659297	.	-	.	ID=scaffold10-140_1-exon585aa;scaffold10-140;coverage=100; identity=100
scaffold10	660419	662138	.	-	.	ID=scaffold10-141_2-exon507aa;scaffold10-141;coverage=100; identity=100
scaffold10	662441	664630	.	+	.	ID=scaffold10-142_4-exon491aa;scaffold10-142;coverage=100; identity=100
scaffold10	665083	665967	.	-	.	ID=scaffold10-143_1-exon294aa;scaffold10-143;coverage=100; identity=100
scaffold10	666739	669183	.	+	.	ID=scaffold10-144_5-exon690aa;scaffold10-144;coverage=100; identity=100
scaffold10	671230	671910	.	-	.	ID=scaffold10-145_1-exon226aa;scaffold10-145;coverage=100; identity=100
scaffold10	675238	677054	.	+	.	ID=scaffold10-146_4-exon157aa;scaffold10-146;coverage=100; identity=100
scaffold10	678508	681217	.	-	.	ID=scaffold10-147_3-exon800aa;scaffold10-147;coverage=100; identity=100
scaffold10	684325	685636	.	-	.	ID=scaffold10-148_5-exon170aa;scaffold10-148;coverage=100; identity=100
scaffold10	690935	691588	.	-	.	ID=scaffold10-149_3-exon78aa;scaffold10-149;coverage=100; identity=100
scaffold10	714408	715767	.	-	.	ID=scaffold10-150_3-exon382aa;scaffold10-150;coverage=100; identity=100
scaffold10	718599	720948	.	+	.	ID=scaffold10-151_4-exon621aa;scaffold10-151;coverage=100; identity=100
scaffold10	722603	724267	.	-	.	ID=scaffold10-152_3-exon500aa;scaffold10-152;coverage=100; identity=100
scaffold10	724679	726685	.	-	.	ID=scaffold10-153_6-exon508aa;scaffold10-153;coverage=100; identity=100
scaffold10	798675	798823	.	+	.	ID=scaffold10-154_2-exon27aa;scaffold10-154;coverage=100; identity=100
scaffold10	799843	801855	.	-	.	ID=scaffold10-155_6-exon544aa;scaffold10-155;coverage=100; identity=100
scaffold10	806438	807502	.	+	.	ID=scaffold10-156_2-exon290aa;scaffold10-156;coverage=100; identity=100
scaffold10	809972	813824	.	-	.	ID=scaffold10-157_7-exon982aa;scaffold10-157;coverage=100; identity=100
scaffold10	815224	817310	.	+	.	ID=scaffold10-158_3-exon530aa;scaffold10-158;coverage=100; identity=100
scaffold10	818308	819731	.	+	.	ID=scaffold10-159_3-exon422aa;scaffold10-159;coverage=100; identity=100
scaffold10	821270	822243	.	+	.	ID=scaffold10-160_2-exon299aa;scaffold10-160;coverage=100; identity=100
scaffold10	823207	825016	.	+	.	ID=scaffold10-161_4-exon510aa;scaffold10-161;coverage=100; identity=100
scaffold10	826461	828053	.	+	.	ID=scaffold10-162_3-exon483aa;scaffold10-162;coverage=100; identity=100
scaffold10	828865	830469	.	+	.	ID=scaffold10-163_2-exon512aa;scaffold10-163;coverage=100; identity=100
scaffold10	831892	832597	.	+	.	ID=scaffold10-164_3-exon147aa;scaffold10-164;coverage=100; identity=100
scaffold10	832773	834799	.	-	.	ID=scaffold10-165_6-exon515aa;scaffold10-165;coverage=100; identity=100
scaffold10	835932	836718	.	+	.	ID=scaffold10-166_4-exon152aa;scaffold10-166;coverage=100; identity=100
scaffold10	838153	840351	.	-	.	ID=scaffold10-167_6-exon477aa;scaffold10-167;coverage=100; identity=100
scaffold10	841235	842661	.	-	.	ID=scaffold10-168_4-exon309aa;scaffold10-168;coverage=100; identity=100
scaffold10	843934	845467	.	+	.	ID=scaffold10-169_3-exon264aa;scaffold10-169;coverage=100; identity=100
scaffold10	848377	848583	.	+	.	ID=scaffold10-170_1-exon68aa;scaffold10-170;coverage=100; identity=100
scaffold10	852370	856020	.	-	.	ID=scaffold10-171_5-exon538aa;scaffold10-171;coverage=100; identity=100
scaffold10	857688	859690	.	+	.	ID=scaffold10-172_6-exon446aa;scaffold10-172;coverage=100; identity=100
scaffold10	861174	863322	.	+	.	ID=scaffold10-173_4-exon453aa;scaffold10-173;coverage=100; identity=100
scaffold10	864441	865880	.	-	.	ID=scaffold10-174_3-exon282aa;scaffold10-174;coverage=100; identity=100
scaffold10	866520	867610	.	+	.	ID=scaffold10-175_3-exon283aa;scaffold10-175;coverage=100; identity=100
scaffold10	872113	872559	.	-	.	ID=scaffold10-176_1-exon148aa;scaffold10-176;coverage=100; identity=100
scaffold10	881836	887147	.	+	.	ID=scaffold10-177_4-exon1383aa;scaffold10-177;coverage=100; identity=100
scaffold10	888069	888827	.	-	.	ID=scaffold10-178_2-exon130aa;scaffold10-178;coverage=100; identity=100
scaffold10	889990	890526	.	-	.	ID=scaffold10-179_1-exon178aa;scaffold10-179;coverage=100; identity=100
scaffold10	891337	896292	.	-	.	ID=scaffold10-180_9-exon351aa;scaffold10-180;coverage=100; identity=100
scaffold10	897967	898616	.	-	.	ID=scaffold10-181_2-exon195aa;scaffold10-181;coverage=100; identity=100
scaffold10	900113	900902	.	+	.	ID=scaffold10-182_3-exon192aa;scaffold10-182;coverage=100; identity=100
scaffold10	901596	903792	.	-	.	ID=scaffold10-183_13-exon450aa;scaffold10-183;coverage=100; identity=100
scaffold10	904566	907679	.	+	.	ID=scaffold10-184_7-exon835aa;scaffold10-184;coverage=100; identity=100
scaffold10	908393	909529	.	-	.	ID=scaffold10-185_3-exon326aa;scaffold10-185;coverage=100; identity=100
scaffold10	910997	911570	.	+	.	ID=scaffold10-186_2-exon111aa;scaffold10-186;coverage=100; identity=100
scaffold10	913107	915161	.	-	.	ID=scaffold10-187_2-exon595aa;scaffold10-187;coverage=100; identity=100
scaffold10	915958	916800	.	-	.	ID=scaffold10-188_2-exon58aa;scaffold10-188;coverage=100; identity=100
scaffold10	920420	922189	.	+	.	ID=scaffold10-189_2-exon570aa;scaffold10-189;coverage=100; identity=100
scaffold10	923614	925237	.	+	.	ID=scaffold10-190_2-exon501aa;scaffold10-190;coverage=100; identity=100
scaffold10	926266	927531	.	-	.	ID=scaffold10-191_1-exon421aa;scaffold10-191;coverage=100; identity=100
scaffold10	931348	934545	.	+	.	ID=scaffold10-192_6-exon858aa;scaffold10-192;coverage=100; identity=100
scaffold10	939130	939947	.	+	.	ID=scaffold10-193_3-exon172aa;scaffold10-193;coverage=100; identity=100
scaffold10	941272	945871	.	-	.	ID=scaffold10-194_7-exon1074aa;scaffold10-194;coverage=100; identity=100
scaffold10	948048	949022	.	+	.	ID=scaffold10-195_1-exon324aa;scaffold10-195;coverage=100; identity=100
scaffold10	949657	950585	.	+	.	ID=scaffold10-196_2-exon284aa;scaffold10-196;coverage=100; identity=100
scaffold10	952122	953923	.	+	.	ID=scaffold10-197_7-exon409aa;scaffold10-197;coverage=100; identity=100
scaffold10	956624	957673	.	+	.	ID=scaffold10-198_1-exon349aa;scaffold10-198;coverage=100; identity=100
scaffold10	958028	962050	.	-	.	ID=scaffold10-199_5-exon1230aa;scaffold10-199;coverage=100; identity=100
scaffold10	962721	964901	.	+	.	ID=scaffold10-200_5-exon642aa;scaffold10-200;coverage=100; identity=100
scaffold10	965982	967359	.	+	.	ID=scaffold10-201_6-exon347aa;scaffold10-201;coverage=100; identity=100
scaffold10	970381	971672	.	-	.	ID=scaffold10-202_3-exon382aa;scaffold10-202;coverage=100; identity=100
scaffold10	975851	976978	.	-	.	ID=scaffold10-203_1-exon375aa;scaffold10-203;coverage=100; identity=100
scaffold10	986255	987039	.	+	.	ID=scaffold10-204_2-exon242aa;scaffold10-204;coverage=100; identity=100
scaffold10	988256	990469	.	+	.	ID=scaffold10-205_6-exon463aa;scaffold10-205;coverage=100; identity=100
scaffold10	1015948	1017992	.	+	.	ID=scaffold10-206_4-exon560aa;scaffold10-206;coverage=100; identity=100
scaffold10	1018100	1018877	.	-	.	ID=scaffold10-207_3-exon121aa;scaffold10-207;coverage=100; identity=100
scaffold10	1019894	1021105	.	+	.	ID=scaffold10-208_1-exon403aa;scaffold10-208;coverage=100; identity=100
scaffold10	1022621	1024330	.	-	.	ID=scaffold10-209_7-exon341aa;scaffold10-209;coverage=100; identity=100
scaffold10	1028286	1031979	.	+	.	ID=scaffold10-210_3-exon955aa;scaffold10-210;coverage=100; identity=100
scaffold10	1032256	1034054	.	-	.	ID=scaffold10-211_5-exon508aa;scaffold10-211;coverage=100; identity=100
scaffold10	1035885	1039082	.	+	.	ID=scaffold10-212_1-exon1065aa;scaffold10-212;coverage=100; identity=100
scaffold10	1040156	1040943	.	+	.	ID=scaffold10-213_2-exon233aa;scaffold10-213;coverage=100; identity=100
scaffold10	1042248	1042674	.	-	.	ID=scaffold10-214_2-exon123aa;scaffold10-214;coverage=100; identity=100
scaffold10	1044328	1046317	.	-	.	ID=scaffold10-215_5-exon403aa;scaffold10-215;coverage=100; identity=100
scaffold10	1046545	1048806	.	+	.	ID=scaffold10-216_4-exon657aa;scaffold10-216;coverage=100; identity=100
scaffold10	1049269	1050474	.	-	.	ID=scaffold10-217_1-exon401aa;scaffold10-217;coverage=100; identity=100
scaffold10	1065340	1065639	.	-	.	ID=scaffold10-218_2-exon80aa;scaffold10-218;coverage=100; identity=100
scaffold10	1066300	1068788	.	+	.	ID=scaffold10-219_6-exon651aa;scaffold10-219;coverage=100; identity=100
scaffold10	1069219	1071017	.	+	.	ID=scaffold10-220_2-exon492aa;scaffold10-220;coverage=100; identity=100
scaffold10	1072186	1073846	.	+	.	ID=scaffold10-221_6-exon434aa;scaffold10-221;coverage=100; identity=100
scaffold10	1075276	1079253	.	+	.	ID=scaffold10-222_10-exon815aa;scaffold10-222;coverage=100; identity=100
scaffold10	1083572	1085468	.	-	.	ID=scaffold10-223_6-exon332aa;scaffold10-223;coverage=100; identity=100
scaffold10	1087951	1089463	.	+	.	ID=scaffold10-224_3-exon366aa;scaffold10-224;coverage=100; identity=100
scaffold10	1089817	1091748	.	-	.	ID=scaffold10-225_1-exon643aa;scaffold10-225;coverage=100; identity=100
scaffold10	1094573	1095529	.	-	.	ID=scaffold10-226_4-exon220aa;scaffold10-226;coverage=100; identity=100
scaffold10	1098339	1099998	.	+	.	ID=scaffold10-227_2-exon523aa;scaffold10-227;coverage=100; identity=100
scaffold10	1101532	1105433	.	+	.	ID=scaffold10-228_6-exon888aa;scaffold10-228;coverage=100; identity=100
scaffold10	1106673	1112191	.	-	.	ID=scaffold10-229_7-exon1145aa;scaffold10-229;coverage=100; identity=100
scaffold10	1112956	1114263	.	-	.	ID=scaffold10-230_2-exon405aa;scaffold10-230;coverage=100; identity=100
scaffold10	1115145	1118786	.	-	.	ID=scaffold10-231_6-exon805aa;scaffold10-231;coverage=100; identity=100
scaffold10	1120992	1122782	.	+	.	ID=scaffold10-232_4-exon430aa;scaffold10-232;coverage=100; identity=100
scaffold10	1125108	1126592	.	+	.	ID=scaffold10-233_2-exon474aa;scaffold10-233;coverage=100; identity=100
scaffold10	1129098	1131495	.	+	.	ID=scaffold10-234_6-exon400aa;scaffold10-234;coverage=100; identity=100
scaffold10	1132799	1135903	.	-	.	ID=scaffold10-235_6-exon909aa;scaffold10-235;coverage=100; identity=100
scaffold10	1137268	1140721	.	+	.	ID=scaffold10-236_6-exon562aa;scaffold10-236;coverage=100; identity=100
scaffold10	1141302	1142606	.	-	.	ID=scaffold10-237_1-exon434aa;scaffold10-237;coverage=100; identity=100
scaffold10	1161929	1162027	.	-	.	ID=scaffold10-238_2-exon9aa;scaffold10-238;coverage=100; identity=100
scaffold10	1176944	1177091	.	+	.	ID=scaffold10-239_2-exon13aa;scaffold10-239;coverage=100; identity=100
scaffold10	1178097	1180152	.	+	.	ID=scaffold10-240_6-exon545aa;scaffold10-240;coverage=100; identity=100
scaffold10	1182715	1184361	.	+	.	ID=scaffold10-241_4-exon458aa;scaffold10-241;coverage=100; identity=100
scaffold10	1184719	1186308	.	-	.	ID=scaffold10-242_6-exon399aa;scaffold10-242;coverage=100; identity=100
scaffold10	1187829	1188465	.	+	.	ID=scaffold10-243_3-exon112aa;scaffold10-243;coverage=100; identity=100
scaffold10	1188794	1192484	.	-	.	ID=scaffold10-244_9-exon972aa;scaffold10-244;coverage=100; identity=100
scaffold10	1193024	1200041	.	-	.	ID=scaffold10-245_11-exon1377aa;scaffold10-245;coverage=100; identity=100
scaffold10	1201744	1202850	.	+	.	ID=scaffold10-246_4-exon306aa;scaffold10-246;coverage=100; identity=100
scaffold10	1205926	1207757	.	+	.	ID=scaffold10-247_2-exon217aa;scaffold10-247;coverage=100; identity=100
scaffold10	1208910	1209773	.	-	.	ID=scaffold10-248_1-exon287aa;scaffold10-248;coverage=100; identity=100
scaffold10	1220785	1220897	.	+	.	ID=scaffold10-249_2-exon19aa;scaffold10-249;coverage=100; identity=100
scaffold10	1256048	1256773	.	+	.	ID=scaffold10-250_3-exon160aa;scaffold10-250;coverage=100; identity=100
scaffold10	1257735	1260462	.	-	.	ID=scaffold10-251_3-exon871aa;scaffold10-251;coverage=100; identity=100
scaffold10	1263677	1265460	.	+	.	ID=scaffold10-252_3-exon545aa;scaffold10-252;coverage=100; identity=100
scaffold10	1265852	1267013	.	-	.	ID=scaffold10-253_4-exon177aa;scaffold10-253;coverage=100; identity=100
scaffold10	1267859	1268877	.	-	.	ID=scaffold10-254_3-exon271aa;scaffold10-254;coverage=100; identity=100
scaffold10	1271244	1271918	.	+	.	ID=scaffold10-255_1-exon224aa;scaffold10-255;coverage=100; identity=100
scaffold10	1272975	1274286	.	-	.	ID=scaffold10-256_5-exon313aa;scaffold10-256;coverage=100; identity=100
scaffold10	1275729	1279661	.	+	.	ID=scaffold10-257_3-exon741aa;scaffold10-257;coverage=100; identity=100
scaffold10	1281271	1281675	.	-	.	ID=scaffold10-258_2-exon96aa;scaffold10-258;coverage=100; identity=100
scaffold10	1284150	1289633	.	+	.	ID=scaffold10-259_16-exon855aa;scaffold10-259;coverage=100; identity=100
scaffold10	1291867	1292628	.	+	.	ID=scaffold10-260_2-exon183aa;scaffold10-260;coverage=100; identity=100
scaffold10	1295300	1296156	.	+	.	ID=scaffold10-261_2-exon255aa;scaffold10-261;coverage=100; identity=100
scaffold10	1297135	1298524	.	-	.	ID=scaffold10-262_4-exon387aa;scaffold10-262;coverage=100; identity=100
scaffold10	1313276	1313388	.	+	.	ID=scaffold10-263_2-exon19aa;scaffold10-263;coverage=100; identity=100
scaffold10	1325820	1327351	.	+	.	ID=scaffold10-264_2-exon493aa;scaffold10-264;coverage=100; identity=100
scaffold10	1328940	1331309	.	+	.	ID=scaffold10-265_1-exon789aa;scaffold10-265;coverage=100; identity=100
scaffold10	1331748	1332049	.	-	.	ID=scaffold10-266_2-exon75aa;scaffold10-266;coverage=100; identity=100
scaffold10	1333234	1333755	.	-	.	ID=scaffold10-267_1-exon173aa;scaffold10-267;coverage=100; identity=100
scaffold10	1339657	1342981	.	-	.	ID=scaffold10-268_7-exon739aa;scaffold10-268;coverage=100; identity=100
scaffold10	1345192	1351122	.	-	.	ID=scaffold10-269_4-exon1849aa;scaffold10-269;coverage=100; identity=100
scaffold10	1354515	1356862	.	+	.	ID=scaffold10-270_3-exon697aa;scaffold10-270;coverage=100; identity=100
scaffold10	1360449	1362517	.	+	.	ID=scaffold10-271_2-exon517aa;scaffold10-271;coverage=100; identity=100
scaffold10	1363001	1364188	.	-	.	ID=scaffold10-272_2-exon359aa;scaffold10-272;coverage=100; identity=100
scaffold10	1365775	1366056	.	+	.	ID=scaffold10-273_1-exon93aa;scaffold10-273;coverage=100; identity=100
scaffold10	1367521	1370055	.	+	.	ID=scaffold10-274_2-exon789aa;scaffold10-274;coverage=100; identity=100
scaffold10	1370553	1372697	.	+	.	ID=scaffold10-275_3-exon548aa;scaffold10-275;coverage=100; identity=100
scaffold10	1375328	1378601	.	-	.	ID=scaffold10-276_4-exon918aa;scaffold10-276;coverage=100; identity=100
scaffold10	1379420	1381827	.	-	.	ID=scaffold10-277_3-exon644aa;scaffold10-277;coverage=100; identity=100
scaffold10	1382517	1383531	.	+	.	ID=scaffold10-278_4-exon252aa;scaffold10-278;coverage=100; identity=100
scaffold10	1385227	1386342	.	+	.	ID=scaffold10-279_1-exon371aa;scaffold10-279;coverage=100; identity=100
scaffold10	1403947	1406385	.	+	.	ID=scaffold10-280_4-exon532aa;scaffold10-280;coverage=100; identity=100
scaffold10	1407593	1409794	.	-	.	ID=scaffold10-281_4-exon464aa;scaffold10-281;coverage=100; identity=100
scaffold10	1412092	1412994	.	+	.	ID=scaffold10-282_3-exon255aa;scaffold10-282;coverage=100; identity=100
scaffold10	1413349	1413975	.	-	.	ID=scaffold10-283_1-exon208aa;scaffold10-283;coverage=100; identity=100
scaffold10	1416319	1417325	.	+	.	ID=scaffold10-284_2-exon266aa;scaffold10-284;coverage=100; identity=100
scaffold10	1417796	1418680	.	-	.	ID=scaffold10-285_2-exon226aa;scaffold10-285;coverage=100; identity=100
scaffold10	1420036	1422622	.	+	.	ID=scaffold10-286_7-exon396aa;scaffold10-286;coverage=100; identity=100
scaffold10	1423240	1426610	.	-	.	ID=scaffold10-287_4-exon838aa;scaffold10-287;coverage=100; identity=100
scaffold10	1427404	1428974	.	+	.	ID=scaffold10-288_2-exon487aa;scaffold10-288;coverage=100; identity=100
scaffold10	1429688	1430605	.	+	.	ID=scaffold10-289_1-exon305aa;scaffold10-289;coverage=100; identity=100
scaffold10	1432343	1433318	.	+	.	ID=scaffold10-290_2-exon303aa;scaffold10-290;coverage=100; identity=100
scaffold10	1435653	1437044	.	+	.	ID=scaffold10-291_4-exon392aa;scaffold10-291;coverage=100; identity=100
scaffold10	1440189	1441586	.	+	.	ID=scaffold10-292_4-exon333aa;scaffold10-292;coverage=100; identity=100
scaffold10	1448354	1450750	.	+	.	ID=scaffold10-293_5-exon685aa;scaffold10-293;coverage=100; identity=100
scaffold10	1451924	1453942	.	+	.	ID=scaffold10-294_1-exon672aa;scaffold10-294;coverage=100; identity=100
scaffold10	1455075	1457259	.	-	.	ID=scaffold10-295_2-exon707aa;scaffold10-295;coverage=100; identity=100
scaffold10	1458507	1459360	.	+	.	ID=scaffold10-296_4-exon206aa;scaffold10-296;coverage=100; identity=100
scaffold10	1461701	1467383	.	+	.	ID=scaffold10-297_4-exon1593aa;scaffold10-297;coverage=100; identity=100
scaffold10	1468319	1470551	.	-	.	ID=scaffold10-298_4-exon661aa;scaffold10-298;coverage=100; identity=100
scaffold10	1471971	1474409	.	-	.	ID=scaffold10-299_3-exon752aa;scaffold10-299;coverage=100; identity=100
scaffold10	1476448	1477239	.	-	.	ID=scaffold10-300_4-exon180aa;scaffold10-300;coverage=100; identity=100
scaffold10	1478553	1480715	.	-	.	ID=scaffold10-301_1-exon720aa;scaffold10-301;coverage=100; identity=100
scaffold10	1493238	1494026	.	-	.	ID=scaffold10-302_2-exon225aa;scaffold10-302;coverage=100; identity=100
scaffold10	1495419	1496379	.	+	.	ID=scaffold10-303_4-exon205aa;scaffold10-303;coverage=100; identity=100
scaffold10	1498565	1499644	.	+	.	ID=scaffold10-304_1-exon359aa;scaffold10-304;coverage=100; identity=100
scaffold10	1500468	1501451	.	-	.	ID=scaffold10-305_2-exon305aa;scaffold10-305;coverage=100; identity=100
scaffold10	1503874	1505853	.	+	.	ID=scaffold10-306_4-exon532aa;scaffold10-306;coverage=100; identity=100
scaffold10	1507647	1511044	.	+	.	ID=scaffold10-307_3-exon1023aa;scaffold10-307;coverage=100; identity=100
scaffold10	1519090	1519956	.	+	.	ID=scaffold10-308_2-exon269aa;scaffold10-308;coverage=100; identity=100
scaffold10	1525039	1526352	.	+	.	ID=scaffold10-309_3-exon308aa;scaffold10-309;coverage=100; identity=100
scaffold10	1527341	1528748	.	-	.	ID=scaffold10-310_4-exon315aa;scaffold10-310;coverage=100; identity=100
scaffold10	1530947	1535720	.	-	.	ID=scaffold10-311_5-exon1347aa;scaffold10-311;coverage=100; identity=100
scaffold10	1548904	1550464	.	+	.	ID=scaffold10-312_2-exon497aa;scaffold10-312;coverage=100; identity=100
scaffold10	1552406	1552942	.	+	.	ID=scaffold10-313_1-exon178aa;scaffold10-313;coverage=100; identity=100
scaffold10	1553921	1555762	.	+	.	ID=scaffold10-314_3-exon551aa;scaffold10-314;coverage=100; identity=100
scaffold10	1563374	1564030	.	-	.	ID=scaffold10-315_3-exon24aa;scaffold10-315;coverage=100; identity=100
scaffold10	1582968	1583819	.	-	.	ID=scaffold10-316_4-exon165aa;scaffold10-316;coverage=100; identity=100
scaffold10	1587113	1588545	.	+	.	ID=scaffold10-317_3-exon227aa;scaffold10-317;coverage=100; identity=100
scaffold10	1590152	1591314	.	-	.	ID=scaffold10-318_3-exon269aa;scaffold10-318;coverage=100; identity=100
scaffold10	1596714	1597731	.	+	.	ID=scaffold10-319_3-exon217aa;scaffold10-319;coverage=100; identity=100
scaffold10	1604790	1606508	.	+	.	ID=scaffold10-320_1-exon572aa;scaffold10-320;coverage=100; identity=100
scaffold10	1612009	1613066	.	+	.	ID=scaffold10-321_2-exon307aa;scaffold10-321;coverage=100; identity=100
scaffold10	1614513	1617214	.	-	.	ID=scaffold10-322_4-exon772aa;scaffold10-322;coverage=100; identity=100
scaffold10	1619960	1621374	.	-	.	ID=scaffold10-323_4-exon341aa;scaffold10-323;coverage=100; identity=100
scaffold10	1625173	1626465	.	+	.	ID=scaffold10-324_2-exon412aa;scaffold10-324;coverage=100; identity=100
scaffold10	1627567	1631427	.	-	.	ID=scaffold10-325_4-exon1202aa;scaffold10-325;coverage=100; identity=100
scaffold10	1632131	1634459	.	+	.	ID=scaffold10-326_3-exon739aa;scaffold10-326;coverage=100; identity=100
scaffold10	1635015	1635905	.	-	.	ID=scaffold10-327_2-exon265aa;scaffold10-327;coverage=100; identity=100
scaffold10	1637615	1639770	.	+	.	ID=scaffold10-328_4-exon563aa;scaffold10-328;coverage=100; identity=100
scaffold10	1641448	1642635	.	+	.	ID=scaffold10-329_1-exon395aa;scaffold10-329;coverage=100; identity=100
scaffold10	1643370	1644245	.	+	.	ID=scaffold10-330_3-exon234aa;scaffold10-330;coverage=100; identity=100
scaffold10	1645914	1646175	.	-	.	ID=scaffold10-331_2-exon67aa;scaffold10-331;coverage=100; identity=100
scaffold10	1646921	1648054	.	-	.	ID=scaffold10-332_3-exon338aa;scaffold10-332;coverage=100; identity=100
scaffold10	1649247	1650338	.	+	.	ID=scaffold10-333_1-exon363aa;scaffold10-333;coverage=100; identity=100
scaffold10	1650709	1653630	.	+	.	ID=scaffold10-334_4-exon637aa;scaffold10-334;coverage=100; identity=100
scaffold10	1654070	1655636	.	-	.	ID=scaffold10-335_3-exon481aa;scaffold10-335;coverage=100; identity=100
scaffold10	1660301	1661542	.	+	.	ID=scaffold10-336_2-exon366aa;scaffold10-336;coverage=100; identity=100
scaffold10	1662424	1663778	.	-	.	ID=scaffold10-337_4-exon398aa;scaffold10-337;coverage=100; identity=100
scaffold10	1666968	1669292	.	-	.	ID=scaffold10-338_3-exon545aa;scaffold10-338;coverage=100; identity=100
scaffold10	1671082	1673032	.	+	.	ID=scaffold10-339_4-exon582aa;scaffold10-339;coverage=100; identity=100
scaffold10	1680642	1681158	.	-	.	ID=scaffold10-340_2-exon117aa;scaffold10-340;coverage=100; identity=100
scaffold10	1688911	1690671	.	-	.	ID=scaffold10-341_2-exon490aa;scaffold10-341;coverage=100; identity=100
scaffold10	1693161	1696333	.	-	.	ID=scaffold10-342_11-exon599aa;scaffold10-342;coverage=100; identity=100
scaffold10	1697211	1699722	.	-	.	ID=scaffold10-343_4-exon617aa;scaffold10-343;coverage=100; identity=100
scaffold10	1700328	1700962	.	+	.	ID=scaffold10-344_2-exon189aa;scaffold10-344;coverage=100; identity=100
scaffold10	1703181	1705194	.	-	.	ID=scaffold10-345_4-exon592aa;scaffold10-345;coverage=100; identity=100
scaffold10	1706927	1708897	.	-	.	ID=scaffold10-346_2-exon616aa;scaffold10-346;coverage=100; identity=100
scaffold10	1711324	1713034	.	-	.	ID=scaffold10-347_3-exon369aa;scaffold10-347;coverage=100; identity=100
scaffold10	1714155	1715925	.	-	.	ID=scaffold10-348_4-exon505aa;scaffold10-348;coverage=100; identity=100
scaffold10	1717055	1717763	.	+	.	ID=scaffold10-349_3-exon181aa;scaffold10-349;coverage=100; identity=100
scaffold10	1718394	1719371	.	-	.	ID=scaffold10-350_3-exon275aa;scaffold10-350;coverage=100; identity=100
scaffold10	1720520	1722316	.	-	.	ID=scaffold10-351_3-exon542aa;scaffold10-351;coverage=100; identity=100
scaffold10	1723045	1724169	.	+	.	ID=scaffold10-352_1-exon374aa;scaffold10-352;coverage=100; identity=100
scaffold10	1725453	1732887	.	+	.	ID=scaffold10-353_9-exon2206aa;scaffold10-353;coverage=100; identity=100
scaffold10	1733668	1734540	.	+	.	ID=scaffold10-354_4-exon140aa;scaffold10-354;coverage=100; identity=100
scaffold10	1734673	1735232	.	-	.	ID=scaffold10-355_2-exon164aa;scaffold10-355;coverage=100; identity=100
scaffold10	1736287	1737074	.	+	.	ID=scaffold10-356_2-exon130aa;scaffold10-356;coverage=100; identity=100
scaffold10	1740584	1743097	.	+	.	ID=scaffold10-357_7-exon695aa;scaffold10-357;coverage=100; identity=100
scaffold10	1744430	1748425	.	-	.	ID=scaffold10-358_4-exon1223aa;scaffold10-358;coverage=100; identity=100
scaffold10	1750524	1752290	.	-	.	ID=scaffold10-359_3-exon486aa;scaffold10-359;coverage=100; identity=100
scaffold10	1753464	1754482	.	-	.	ID=scaffold10-360_3-exon302aa;scaffold10-360;coverage=100; identity=100
scaffold10	1754989	1755294	.	+	.	ID=scaffold10-361_1-exon101aa;scaffold10-361;coverage=100; identity=100
scaffold10	1755639	1757139	.	-	.	ID=scaffold10-362_2-exon476aa;scaffold10-362;coverage=100; identity=100
scaffold10	1758515	1760887	.	-	.	ID=scaffold10-363_7-exon649aa;scaffold10-363;coverage=100; identity=100
scaffold10	1761783	1763510	.	-	.	ID=scaffold10-364_5-exon407aa;scaffold10-364;coverage=100; identity=100
scaffold10	1764475	1766579	.	-	.	ID=scaffold10-365_3-exon612aa;scaffold10-365;coverage=100; identity=100
scaffold10	1769991	1770862	.	-	.	ID=scaffold10-366_3-exon92aa;scaffold10-366;coverage=100; identity=100
scaffold10	1771658	1773329	.	+	.	ID=scaffold10-367_5-exon424aa;scaffold10-367;coverage=100; identity=100
scaffold10	1774109	1775961	.	+	.	ID=scaffold10-368_3-exon512aa;scaffold10-368;coverage=100; identity=100
scaffold10	1776345	1777271	.	-	.	ID=scaffold10-369_3-exon258aa;scaffold10-369;coverage=100; identity=100
scaffold10	1778038	1779998	.	+	.	ID=scaffold10-370_3-exon547aa;scaffold10-370;coverage=100; identity=100
scaffold10	1780561	1782707	.	-	.	ID=scaffold10-371_5-exon591aa;scaffold10-371;coverage=100; identity=100
scaffold10	1784832	1788593	.	-	.	ID=scaffold10-372_6-exon1043aa;scaffold10-372;coverage=100; identity=100
scaffold10	1790404	1791153	.	+	.	ID=scaffold10-373_3-exon142aa;scaffold10-373;coverage=100; identity=100
scaffold10	1800212	1803233	.	-	.	ID=scaffold10-374_4-exon774aa;scaffold10-374;coverage=100; identity=100
scaffold10	1804113	1805130	.	-	.	ID=scaffold10-375_3-exon250aa;scaffold10-375;coverage=100; identity=100
scaffold10	1805770	1806909	.	+	.	ID=scaffold10-376_2-exon360aa;scaffold10-376;coverage=100; identity=100
scaffold10	1815550	1820016	.	+	.	ID=scaffold10-377_12-exon917aa;scaffold10-377;coverage=100; identity=100
scaffold10	1820968	1822860	.	-	.	ID=scaffold10-378_4-exon510aa;scaffold10-378;coverage=100; identity=100
scaffold10	1823455	1827447	.	+	.	ID=scaffold10-379_7-exon952aa;scaffold10-379;coverage=100; identity=100
scaffold10	1828303	1829621	.	+	.	ID=scaffold10-380_2-exon342aa;scaffold10-380;coverage=100; identity=100
scaffold10	1832826	1837216	.	+	.	ID=scaffold10-381_4-exon1296aa;scaffold10-381;coverage=100; identity=100
scaffold10	1842564	1843665	.	+	.	ID=scaffold10-382_2-exon346aa;scaffold10-382;coverage=100; identity=100
scaffold10	1844677	1846263	.	-	.	ID=scaffold10-383_2-exon466aa;scaffold10-383;coverage=100; identity=100
scaffold10	1847222	1851960	.	-	.	ID=scaffold10-384_3-exon923aa;scaffold10-384;coverage=100; identity=100
scaffold10	1858631	1859778	.	-	.	ID=scaffold10-385_3-exon311aa;scaffold10-385;coverage=100; identity=100
scaffold10	1862103	1863099	.	+	.	ID=scaffold10-386_3-exon204aa;scaffold10-386;coverage=100; identity=100
scaffold10	1864990	1866285	.	+	.	ID=scaffold10-387_1-exon431aa;scaffold10-387;coverage=100; identity=100
scaffold10	1866996	1868468	.	+	.	ID=scaffold10-388_2-exon448aa;scaffold10-388;coverage=100; identity=100
scaffold10	1868964	1870860	.	-	.	ID=scaffold10-389_2-exon601aa;scaffold10-389;coverage=100; identity=100
scaffold10	1871159	1875509	.	+	.	ID=scaffold10-390_7-exon1076aa;scaffold10-390;coverage=100; identity=100
scaffold10	1878674	1882226	.	+	.	ID=scaffold10-391_7-exon553aa;scaffold10-391;coverage=100; identity=100
scaffold10	1883097	1884919	.	+	.	ID=scaffold10-392_2-exon584aa;scaffold10-392;coverage=100; identity=100
scaffold10	1887178	1890507	.	-	.	ID=scaffold10-393_4-exon710aa;scaffold10-393;coverage=100; identity=100
scaffold10	1891479	1892931	.	-	.	ID=scaffold10-394_3-exon428aa;scaffold10-394;coverage=100; identity=100
scaffold10	1897835	1900719	.	-	.	ID=scaffold10-395_7-exon757aa;scaffold10-395;coverage=100; identity=100
scaffold10	1902764	1904017	.	+	.	ID=scaffold10-396_1-exon417aa;scaffold10-396;coverage=100; identity=100
scaffold10	1904653	1908427	.	+	.	ID=scaffold10-397_5-exon916aa;scaffold10-397;coverage=100; identity=100
scaffold10	1912458	1916978	.	-	.	ID=scaffold10-398_8-exon1028aa;scaffold10-398;coverage=100; identity=100
scaffold10	1917760	1918863	.	-	.	ID=scaffold10-399_2-exon347aa;scaffold10-399;coverage=100; identity=100
scaffold10	1920663	1922108	.	+	.	ID=scaffold10-400_3-exon404aa;scaffold10-400;coverage=100; identity=100
scaffold10	1922818	1924728	.	-	.	ID=scaffold10-401_5-exon519aa;scaffold10-401;coverage=100; identity=100
scaffold10	1926653	1929834	.	-	.	ID=scaffold10-402_6-exon905aa;scaffold10-402;coverage=100; identity=100
scaffold10	1937503	1939511	.	+	.	ID=scaffold10-403_5-exon470aa;scaffold10-403;coverage=100; identity=100
scaffold10	1941210	1942013	.	-	.	ID=scaffold10-404_2-exon226aa;scaffold10-404;coverage=100; identity=100
scaffold10	1943061	1943894	.	+	.	ID=scaffold10-405_2-exon257aa;scaffold10-405;coverage=100; identity=100
scaffold10	1944185	1944668	.	-	.	ID=scaffold10-406_4-exon74aa;scaffold10-406;coverage=100; identity=100
scaffold10	1945806	1949710	.	+	.	ID=scaffold10-407_5-exon1133aa;scaffold10-407;coverage=100; identity=100
scaffold10	1950413	1951833	.	-	.	ID=scaffold10-408_3-exon433aa;scaffold10-408;coverage=100; identity=100
scaffold10	1953627	1954728	.	-	.	ID=scaffold10-409_2-exon343aa;scaffold10-409;coverage=100; identity=100
scaffold10	1955234	1956490	.	+	.	ID=scaffold10-410_3-exon347aa;scaffold10-410;coverage=100; identity=100
scaffold10	1956805	1957743	.	-	.	ID=scaffold10-411_5-exon176aa;scaffold10-411;coverage=100; identity=100
scaffold10	1959848	1961019	.	+	.	ID=scaffold10-412_2-exon363aa;scaffold10-412;coverage=100; identity=100
scaffold10	1968310	1969651	.	+	.	ID=scaffold10-413_2-exon417aa;scaffold10-413;coverage=100; identity=100
scaffold10	1973398	1975602	.	-	.	ID=scaffold10-414_5-exon541aa;scaffold10-414;coverage=100; identity=100
scaffold10	1976448	1978319	.	-	.	ID=scaffold10-415_2-exon578aa;scaffold10-415;coverage=100; identity=100
scaffold10	1979791	1982147	.	+	.	ID=scaffold10-416_3-exon747aa;scaffold10-416;coverage=100; identity=100
scaffold10	1983180	1985848	.	-	.	ID=scaffold10-417_4-exon808aa;scaffold10-417;coverage=100; identity=100
scaffold10	1988311	1990240	.	+	.	ID=scaffold10-418_3-exon516aa;scaffold10-418;coverage=100; identity=100
scaffold10	1992392	1994035	.	+	.	ID=scaffold10-419_4-exon491aa;scaffold10-419;coverage=100; identity=100
scaffold10	1994811	1995867	.	+	.	ID=scaffold10-420_4-exon272aa;scaffold10-420;coverage=100; identity=100
scaffold10	1997051	1999516	.	+	.	ID=scaffold10-421_1-exon821aa;scaffold10-421;coverage=100; identity=100
scaffold10	2004096	2007000	.	+	.	ID=scaffold10-422_3-exon921aa;scaffold10-422;coverage=100; identity=100
scaffold10	2007651	2008381	.	-	.	ID=scaffold10-423_2-exon219aa;scaffold10-423;coverage=100; identity=100
scaffold10	2008797	2009826	.	+	.	ID=scaffold10-424_3-exon290aa;scaffold10-424;coverage=100; identity=100
scaffold10	2010177	2011413	.	-	.	ID=scaffold10-425_2-exon371aa;scaffold10-425;coverage=100; identity=100
scaffold10	2013897	2017317	.	-	.	ID=scaffold10-426_4-exon999aa;scaffold10-426;coverage=100; identity=100
scaffold10	2017769	2018723	.	-	.	ID=scaffold10-427_2-exon288aa;scaffold10-427;coverage=100; identity=100
scaffold10	2020081	2020780	.	+	.	ID=scaffold10-428_3-exon190aa;scaffold10-428;coverage=100; identity=100
scaffold10	2021519	2022989	.	+	.	ID=scaffold10-429_2-exon469aa;scaffold10-429;coverage=100; identity=100
scaffold10	2024439	2029719	.	-	.	ID=scaffold10-430_6-exon1205aa;scaffold10-430;coverage=100; identity=100
scaffold10	2031309	2032800	.	+	.	ID=scaffold10-431_4-exon386aa;scaffold10-431;coverage=100; identity=100
scaffold10	2033165	2034406	.	-	.	ID=scaffold10-432_2-exon392aa;scaffold10-432;coverage=100; identity=100
scaffold10	2037778	2039996	.	+	.	ID=scaffold10-433_3-exon661aa;scaffold10-433;coverage=100; identity=100
scaffold10	2041180	2042911	.	-	.	ID=scaffold10-434_3-exon335aa;scaffold10-434;coverage=100; identity=100
scaffold10	2043936	2048237	.	+	.	ID=scaffold10-435_6-exon1005aa;scaffold10-435;coverage=100; identity=100
scaffold10	2049613	2051896	.	+	.	ID=scaffold10-436_4-exon690aa;scaffold10-436;coverage=100; identity=100
scaffold10	2056239	2057463	.	-	.	ID=scaffold10-437_2-exon158aa;scaffold10-437;coverage=100; identity=100
scaffold10	2067438	2068300	.	-	.	ID=scaffold10-438_2-exon265aa;scaffold10-438;coverage=100; identity=100
scaffold11	31160	31888	.	+	.	ID=scaffold11-2_1-exon242aa;scaffold11-2;coverage=100; identity=100
scaffold11	33190	34557	.	+	.	ID=scaffold11-3_3-exon381aa;scaffold11-3;coverage=100; identity=100
scaffold11	34852	35019	.	-	.	ID=scaffold11-4_1-exon55aa;scaffold11-4;coverage=100; identity=100
scaffold11	38215	39445	.	-	.	ID=scaffold11-5_3-exon348aa;scaffold11-5;coverage=100; identity=100
scaffold11	40108	41428	.	-	.	ID=scaffold11-6_2-exon391aa;scaffold11-6;coverage=100; identity=100
scaffold11	43105	47144	.	+	.	ID=scaffold11-7_7-exon1089aa;scaffold11-7;coverage=100; identity=100
scaffold11	48014	49680	.	-	.	ID=scaffold11-8_3-exon384aa;scaffold11-8;coverage=100; identity=100
scaffold11	56855	57471	.	-	.	ID=scaffold11-9_2-exon167aa;scaffold11-9;coverage=100; identity=100
scaffold11	58594	70369	.	+	.	ID=scaffold11-10_5-exon3830aa;scaffold11-10;coverage=100; identity=100
scaffold11	71632	74023	.	+	.	ID=scaffold11-11_4-exon562aa;scaffold11-11;coverage=100; identity=100
scaffold11	74623	76072	.	-	.	ID=scaffold11-12_4-exon318aa;scaffold11-12;coverage=100; identity=100
scaffold11	77657	80484	.	+	.	ID=scaffold11-13_8-exon518aa;scaffold11-13;coverage=100; identity=100
scaffold11	81229	82356	.	-	.	ID=scaffold11-14_1-exon375aa;scaffold11-14;coverage=100; identity=100
scaffold11	83492	86355	.	+	.	ID=scaffold11-15_2-exon932aa;scaffold11-15;coverage=100; identity=100
scaffold11	88421	89854	.	+	.	ID=scaffold11-16_2-exon443aa;scaffold11-16;coverage=100; identity=100
scaffold11	90878	92763	.	+	.	ID=scaffold11-17_2-exon592aa;scaffold11-17;coverage=100; identity=100
scaffold11	93374	93968	.	-	.	ID=scaffold11-18_4-exon118aa;scaffold11-18;coverage=100; identity=100
scaffold11	94606	96108	.	+	.	ID=scaffold11-19_2-exon475aa;scaffold11-19;coverage=100; identity=100
scaffold11	98000	102009	.	+	.	ID=scaffold11-20_3-exon1250aa;scaffold11-20;coverage=100; identity=100
scaffold11	102541	102960	.	-	.	ID=scaffold11-21_2-exon81aa;scaffold11-21;coverage=100; identity=100
scaffold11	103500	104327	.	+	.	ID=scaffold11-22_1-exon275aa;scaffold11-22;coverage=100; identity=100
scaffold11	104843	106320	.	-	.	ID=scaffold11-23_2-exon391aa;scaffold11-23;coverage=100; identity=100
scaffold11	111759	113561	.	-	.	ID=scaffold11-24_1-exon600aa;scaffold11-24;coverage=100; identity=100
scaffold11	114259	115323	.	+	.	ID=scaffold11-25_3-exon230aa;scaffold11-25;coverage=100; identity=100
scaffold11	115626	117304	.	-	.	ID=scaffold11-26_3-exon506aa;scaffold11-26;coverage=100; identity=100
scaffold11	120681	124660	.	+	.	ID=scaffold11-27_4-exon1232aa;scaffold11-27;coverage=100; identity=100
scaffold11	130004	131043	.	+	.	ID=scaffold11-28_2-exon319aa;scaffold11-28;coverage=100; identity=100
scaffold11	134215	135521	.	+	.	ID=scaffold11-29_2-exon417aa;scaffold11-29;coverage=100; identity=100
scaffold11	136120	138400	.	-	.	ID=scaffold11-30_5-exon630aa;scaffold11-30;coverage=100; identity=100
scaffold11	140324	141992	.	-	.	ID=scaffold11-31_2-exon534aa;scaffold11-31;coverage=100; identity=100
scaffold11	146700	150460	.	+	.	ID=scaffold11-32_7-exon1104aa;scaffold11-32;coverage=100; identity=100
scaffold11	151047	151425	.	-	.	ID=scaffold11-33_2-exon105aa;scaffold11-33;coverage=100; identity=100
scaffold11	152436	156112	.	-	.	ID=scaffold11-34_7-exon848aa;scaffold11-34;coverage=100; identity=100
scaffold11	156969	159702	.	-	.	ID=scaffold11-35_4-exon694aa;scaffold11-35;coverage=100; identity=100
scaffold11	159929	161603	.	+	.	ID=scaffold11-36_3-exon487aa;scaffold11-36;coverage=100; identity=100
scaffold11	162255	163951	.	-	.	ID=scaffold11-37_2-exon231aa;scaffold11-37;coverage=100; identity=100
scaffold11	164911	165614	.	-	.	ID=scaffold11-38_2-exon211aa;scaffold11-38;coverage=100; identity=100
scaffold11	166396	167118	.	+	.	ID=scaffold11-39_2-exon217aa;scaffold11-39;coverage=100; identity=100
scaffold11	169135	171194	.	+	.	ID=scaffold11-40_3-exon562aa;scaffold11-40;coverage=100; identity=100
scaffold11	174000	175763	.	-	.	ID=scaffold11-41_2-exon417aa;scaffold11-41;coverage=100; identity=100
scaffold11	177780	178491	.	+	.	ID=scaffold11-42_3-exon86aa;scaffold11-42;coverage=100; identity=100
scaffold11	179947	180268	.	-	.	ID=scaffold11-43_2-exon67aa;scaffold11-43;coverage=100; identity=100
scaffold11	182908	185692	.	-	.	ID=scaffold11-44_5-exon804aa;scaffold11-44;coverage=100; identity=100
scaffold11	186796	187249	.	-	.	ID=scaffold11-45_2-exon104aa;scaffold11-45;coverage=100; identity=100
scaffold11	188857	189966	.	+	.	ID=scaffold11-46_1-exon369aa;scaffold11-46;coverage=100; identity=100
scaffold11	191637	196211	.	-	.	ID=scaffold11-47_3-exon1471aa;scaffold11-47;coverage=100; identity=100
scaffold11	198754	202875	.	-	.	ID=scaffold11-48_7-exon825aa;scaffold11-48;coverage=100; identity=100
scaffold11	204376	207201	.	-	.	ID=scaffold11-49_4-exon591aa;scaffold11-49;coverage=100; identity=100
scaffold11	210434	211173	.	-	.	ID=scaffold11-50_3-exon182aa;scaffold11-50;coverage=100; identity=100
scaffold11	211733	213547	.	+	.	ID=scaffold11-51_1-exon604aa;scaffold11-51;coverage=100; identity=100
scaffold11	214080	218676	.	-	.	ID=scaffold11-52_5-exon1224aa;scaffold11-52;coverage=100; identity=100
scaffold11	219535	220287	.	+	.	ID=scaffold11-53_2-exon228aa;scaffold11-53;coverage=100; identity=100
scaffold11	220635	224797	.	-	.	ID=scaffold11-54_2-exon1370aa;scaffold11-54;coverage=100; identity=100
scaffold11	225985	227573	.	+	.	ID=scaffold11-55_5-exon457aa;scaffold11-55;coverage=100; identity=100
scaffold11	229239	231421	.	-	.	ID=scaffold11-56_4-exon619aa;scaffold11-56;coverage=100; identity=100
scaffold11	236690	237102	.	+	.	ID=scaffold11-57_3-exon101aa;scaffold11-57;coverage=100; identity=100
scaffold11	238970	240544	.	+	.	ID=scaffold11-58_1-exon524aa;scaffold11-58;coverage=100; identity=100
scaffold11	242091	244193	.	-	.	ID=scaffold11-59_3-exon557aa;scaffold11-59;coverage=100; identity=100
scaffold11	250427	256280	.	+	.	ID=scaffold11-60_7-exon1308aa;scaffold11-60;coverage=100; identity=100
scaffold11	258207	258501	.	-	.	ID=scaffold11-61_2-exon62aa;scaffold11-61;coverage=100; identity=100
scaffold11	267879	269072	.	+	.	ID=scaffold11-62_1-exon397aa;scaffold11-62;coverage=100; identity=100
scaffold11	280479	281890	.	+	.	ID=scaffold11-63_5-exon333aa;scaffold11-63;coverage=100; identity=100
scaffold11	282387	284314	.	-	.	ID=scaffold11-64_4-exon563aa;scaffold11-64;coverage=100; identity=100
scaffold11	285762	286516	.	-	.	ID=scaffold11-65_3-exon215aa;scaffold11-65;coverage=100; identity=100
scaffold11	287806	288946	.	-	.	ID=scaffold11-66_4-exon320aa;scaffold11-66;coverage=100; identity=100
scaffold11	291726	295070	.	+	.	ID=scaffold11-67_3-exon1011aa;scaffold11-67;coverage=100; identity=100
scaffold11	295703	296729	.	+	.	ID=scaffold11-68_3-exon259aa;scaffold11-68;coverage=100; identity=100
scaffold11	297877	299907	.	-	.	ID=scaffold11-69_4-exon619aa;scaffold11-69;coverage=100; identity=100
scaffold11	300611	301353	.	+	.	ID=scaffold11-70_3-exon210aa;scaffold11-70;coverage=100; identity=100
scaffold11	302221	306728	.	+	.	ID=scaffold11-71_6-exon1233aa;scaffold11-71;coverage=100; identity=100
scaffold11	307428	308368	.	-	.	ID=scaffold11-72_4-exon162aa;scaffold11-72;coverage=100; identity=100
scaffold11	310519	311713	.	+	.	ID=scaffold11-73_4-exon344aa;scaffold11-73;coverage=100; identity=100
scaffold11	313392	315255	.	+	.	ID=scaffold11-74_2-exon587aa;scaffold11-74;coverage=100; identity=100
scaffold11	316702	317720	.	-	.	ID=scaffold11-75_3-exon302aa;scaffold11-75;coverage=100; identity=100
scaffold11	321729	323441	.	-	.	ID=scaffold11-76_3-exon468aa;scaffold11-76;coverage=100; identity=100
scaffold11	325080	325811	.	+	.	ID=scaffold11-77_2-exon175aa;scaffold11-77;coverage=100; identity=100
scaffold11	326564	330178	.	-	.	ID=scaffold11-78_5-exon1102aa;scaffold11-78;coverage=100; identity=100
scaffold11	332072	333198	.	-	.	ID=scaffold11-79_2-exon140aa;scaffold11-79;coverage=100; identity=100
scaffold11	335054	339373	.	+	.	ID=scaffold11-80_10-exon1255aa;scaffold11-80;coverage=100; identity=100
scaffold11	341104	343325	.	+	.	ID=scaffold11-81_5-exon670aa;scaffold11-81;coverage=100; identity=100
scaffold11	344821	345573	.	-	.	ID=scaffold11-82_1-exon250aa;scaffold11-82;coverage=100; identity=100
scaffold11	346349	348011	.	-	.	ID=scaffold11-83_2-exon488aa;scaffold11-83;coverage=100; identity=100
scaffold11	350031	350655	.	-	.	ID=scaffold11-84_2-exon189aa;scaffold11-84;coverage=100; identity=100
scaffold11	363226	365022	.	+	.	ID=scaffold11-85_3-exon454aa;scaffold11-85;coverage=100; identity=100
scaffold11	366230	368031	.	-	.	ID=scaffold11-86_3-exon554aa;scaffold11-86;coverage=100; identity=100
scaffold11	384500	385556	.	+	.	ID=scaffold11-87_5-exon38aa;scaffold11-87;coverage=100; identity=100
scaffold11	390185	391500	.	+	.	ID=scaffold11-88_3-exon337aa;scaffold11-88;coverage=100; identity=100
scaffold11	392365	392931	.	-	.	ID=scaffold11-89_2-exon64aa;scaffold11-89;coverage=100; identity=100
scaffold11	394028	395951	.	+	.	ID=scaffold11-90_2-exon621aa;scaffold11-90;coverage=100; identity=100
scaffold11	396869	398523	.	-	.	ID=scaffold11-91_3-exon428aa;scaffold11-91;coverage=100; identity=100
scaffold11	402587	403651	.	+	.	ID=scaffold11-92_1-exon354aa;scaffold11-92;coverage=100; identity=100
scaffold11	405520	407232	.	+	.	ID=scaffold11-93_1-exon570aa;scaffold11-93;coverage=100; identity=100
scaffold11	410474	411960	.	-	.	ID=scaffold11-94_4-exon231aa;scaffold11-94;coverage=100; identity=100
scaffold11	414387	416549	.	+	.	ID=scaffold11-95_4-exon566aa;scaffold11-95;coverage=100; identity=100
scaffold11	418523	421300	.	-	.	ID=scaffold11-96_1-exon925aa;scaffold11-96;coverage=100; identity=100
scaffold11	423695	425104	.	-	.	ID=scaffold11-97_1-exon469aa;scaffold11-97;coverage=100; identity=100
scaffold11	425821	431060	.	+	.	ID=scaffold11-98_4-exon1278aa;scaffold11-98;coverage=100; identity=100
scaffold11	440906	441086	.	+	.	ID=scaffold11-99_2-exon30aa;scaffold11-99;coverage=100; identity=100
scaffold11	443513	447003	.	+	.	ID=scaffold11-100_4-exon948aa;scaffold11-100;coverage=100; identity=100
scaffold11	450312	452619	.	+	.	ID=scaffold11-101_5-exon681aa;scaffold11-101;coverage=100; identity=100
scaffold11	453319	455226	.	-	.	ID=scaffold11-102_2-exon615aa;scaffold11-102;coverage=100; identity=100
scaffold11	456633	457788	.	+	.	ID=scaffold11-103_3-exon314aa;scaffold11-103;coverage=100; identity=100
scaffold11	458256	459863	.	-	.	ID=scaffold11-104_1-exon535aa;scaffold11-104;coverage=100; identity=100
scaffold11	460347	463118	.	-	.	ID=scaffold11-105_2-exon891aa;scaffold11-105;coverage=100; identity=100
scaffold11	463679	465326	.	+	.	ID=scaffold11-106_3-exon366aa;scaffold11-106;coverage=100; identity=100
scaffold11	466681	467127	.	+	.	ID=scaffold11-107_1-exon148aa;scaffold11-107;coverage=100; identity=100
scaffold11	468039	470827	.	+	.	ID=scaffold11-108_6-exon564aa;scaffold11-108;coverage=100; identity=100
scaffold11	471679	472785	.	-	.	ID=scaffold11-109_2-exon351aa;scaffold11-109;coverage=100; identity=100
scaffold11	475798	478002	.	+	.	ID=scaffold11-110_3-exon555aa;scaffold11-110;coverage=100; identity=100
scaffold11	478268	480313	.	-	.	ID=scaffold11-111_1-exon681aa;scaffold11-111;coverage=100; identity=100
scaffold11	480709	481313	.	+	.	ID=scaffold11-112_2-exon147aa;scaffold11-112;coverage=100; identity=100
scaffold11	482435	483047	.	-	.	ID=scaffold11-113_3-exon132aa;scaffold11-113;coverage=100; identity=100
scaffold11	483906	486979	.	+	.	ID=scaffold11-114_7-exon526aa;scaffold11-114;coverage=100; identity=100
scaffold11	487721	489130	.	+	.	ID=scaffold11-115_1-exon469aa;scaffold11-115;coverage=100; identity=100
scaffold11	489242	491326	.	-	.	ID=scaffold11-116_3-exon659aa;scaffold11-116;coverage=100; identity=100
scaffold11	492056	493814	.	+	.	ID=scaffold11-117_2-exon478aa;scaffold11-117;coverage=100; identity=100
scaffold11	496066	497228	.	+	.	ID=scaffold11-118_3-exon331aa;scaffold11-118;coverage=100; identity=100
scaffold11	497495	498784	.	-	.	ID=scaffold11-119_1-exon429aa;scaffold11-119;coverage=100; identity=100
scaffold11	499750	501421	.	-	.	ID=scaffold11-120_5-exon419aa;scaffold11-120;coverage=100; identity=100
scaffold11	502392	505465	.	+	.	ID=scaffold11-121_2-exon1005aa;scaffold11-121;coverage=100; identity=100
scaffold11	508616	510030	.	+	.	ID=scaffold11-122_2-exon453aa;scaffold11-122;coverage=100; identity=100
scaffold11	510987	514737	.	-	.	ID=scaffold11-123_6-exon1124aa;scaffold11-123;coverage=100; identity=100
scaffold11	516416	516908	.	+	.	ID=scaffold11-124_2-exon114aa;scaffold11-124;coverage=100; identity=100
scaffold11	517580	519546	.	+	.	ID=scaffold11-125_3-exon404aa;scaffold11-125;coverage=100; identity=100
scaffold11	520104	522460	.	-	.	ID=scaffold11-126_6-exon627aa;scaffold11-126;coverage=100; identity=100
scaffold11	525305	527802	.	+	.	ID=scaffold11-127_3-exon542aa;scaffold11-127;coverage=100; identity=100
scaffold11	528147	529476	.	-	.	ID=scaffold11-128_3-exon407aa;scaffold11-128;coverage=100; identity=100
scaffold11	530770	534251	.	-	.	ID=scaffold11-129_4-exon1057aa;scaffold11-129;coverage=100; identity=100
scaffold11	535751	538738	.	+	.	ID=scaffold11-130_9-exon780aa;scaffold11-130;coverage=100; identity=100
scaffold11	542644	546018	.	-	.	ID=scaffold11-131_1-exon1124aa;scaffold11-131;coverage=100; identity=100
scaffold11	554549	555250	.	-	.	ID=scaffold11-132_3-exon113aa;scaffold11-132;coverage=100; identity=100
scaffold11	563855	564319	.	-	.	ID=scaffold11-133_2-exon46aa;scaffold11-133;coverage=100; identity=100
scaffold11	573776	575410	.	-	.	ID=scaffold11-134_2-exon520aa;scaffold11-134;coverage=100; identity=100
scaffold11	576255	578307	.	-	.	ID=scaffold11-135_3-exon646aa;scaffold11-135;coverage=100; identity=100
scaffold11	579359	582278	.	+	.	ID=scaffold11-136_2-exon956aa;scaffold11-136;coverage=100; identity=100
scaffold11	583280	584709	.	-	.	ID=scaffold11-137_3-exon345aa;scaffold11-137;coverage=100; identity=100
scaffold11	588112	591026	.	+	.	ID=scaffold11-138_5-exon865aa;scaffold11-138;coverage=100; identity=100
scaffold11	591411	592242	.	-	.	ID=scaffold11-139_2-exon254aa;scaffold11-139;coverage=100; identity=100
scaffold11	593938	594404	.	-	.	ID=scaffold11-140_2-exon134aa;scaffold11-140;coverage=100; identity=100
scaffold11	594877	596297	.	+	.	ID=scaffold11-141_2-exon454aa;scaffold11-141;coverage=100; identity=100
scaffold11	596553	596971	.	-	.	ID=scaffold11-142_2-exon121aa;scaffold11-142;coverage=100; identity=100
scaffold11	597549	598168	.	+	.	ID=scaffold11-143_4-exon100aa;scaffold11-143;coverage=100; identity=100
scaffold11	598652	599506	.	-	.	ID=scaffold11-144_1-exon284aa;scaffold11-144;coverage=100; identity=100
scaffold11	604610	606178	.	+	.	ID=scaffold11-145_2-exon497aa;scaffold11-145;coverage=100; identity=100
scaffold11	606685	609229	.	+	.	ID=scaffold11-146_4-exon662aa;scaffold11-146;coverage=100; identity=100
scaffold11	609805	611677	.	+	.	ID=scaffold11-147_3-exon584aa;scaffold11-147;coverage=100; identity=100
scaffold11	612299	613337	.	+	.	ID=scaffold11-148_2-exon314aa;scaffold11-148;coverage=100; identity=100
scaffold11	613583	613930	.	-	.	ID=scaffold11-149_1-exon115aa;scaffold11-149;coverage=100; identity=100
scaffold11	616882	618402	.	+	.	ID=scaffold11-150_1-exon506aa;scaffold11-150;coverage=100; identity=100
scaffold11	618782	620551	.	-	.	ID=scaffold11-151_4-exon504aa;scaffold11-151;coverage=100; identity=100
scaffold11	621268	622107	.	+	.	ID=scaffold11-152_1-exon279aa;scaffold11-152;coverage=100; identity=100
scaffold11	622735	625230	.	-	.	ID=scaffold11-153_7-exon668aa;scaffold11-153;coverage=100; identity=100
scaffold11	628646	630349	.	+	.	ID=scaffold11-154_3-exon532aa;scaffold11-154;coverage=100; identity=100
scaffold11	634775	639815	.	-	.	ID=scaffold11-155_2-exon1634aa;scaffold11-155;coverage=100; identity=100
scaffold11	641288	644356	.	+	.	ID=scaffold11-156_4-exon959aa;scaffold11-156;coverage=100; identity=100
scaffold11	646918	648561	.	-	.	ID=scaffold11-157_3-exon468aa;scaffold11-157;coverage=100; identity=100
scaffold11	657719	658888	.	-	.	ID=scaffold11-158_1-exon389aa;scaffold11-158;coverage=100; identity=100
scaffold11	660905	664441	.	+	.	ID=scaffold11-159_3-exon793aa;scaffold11-159;coverage=100; identity=100
scaffold11	670913	671327	.	+	.	ID=scaffold11-160_2-exon120aa;scaffold11-160;coverage=100; identity=100
scaffold11	676043	678041	.	+	.	ID=scaffold11-161_3-exon617aa;scaffold11-161;coverage=100; identity=100
scaffold11	681856	686457	.	+	.	ID=scaffold11-162_2-exon1516aa;scaffold11-162;coverage=100; identity=100
scaffold11	686841	687838	.	-	.	ID=scaffold11-163_3-exon202aa;scaffold11-163;coverage=100; identity=100
scaffold11	688853	693114	.	+	.	ID=scaffold11-164_5-exon1298aa;scaffold11-164;coverage=100; identity=100
scaffold11	693706	695988	.	-	.	ID=scaffold11-165_3-exon647aa;scaffold11-165;coverage=100; identity=100
scaffold11	697624	700046	.	-	.	ID=scaffold11-166_4-exon725aa;scaffold11-166;coverage=100; identity=100
scaffold11	703303	705928	.	+	.	ID=scaffold11-167_5-exon781aa;scaffold11-167;coverage=100; identity=100
scaffold11	707383	708717	.	-	.	ID=scaffold11-168_1-exon444aa;scaffold11-168;coverage=100; identity=100
scaffold11	709781	711460	.	+	.	ID=scaffold11-169_3-exon476aa;scaffold11-169;coverage=100; identity=100
scaffold11	718252	723808	.	+	.	ID=scaffold11-170_5-exon1652aa;scaffold11-170;coverage=100; identity=100
scaffold11	736716	737305	.	+	.	ID=scaffold11-171_2-exon148aa;scaffold11-171;coverage=100; identity=100
scaffold11	739291	740565	.	-	.	ID=scaffold11-172_2-exon375aa;scaffold11-172;coverage=100; identity=100
scaffold11	741774	742097	.	+	.	ID=scaffold11-173_1-exon107aa;scaffold11-173;coverage=100; identity=100
scaffold11	744195	744878	.	+	.	ID=scaffold11-174_2-exon161aa;scaffold11-174;coverage=100; identity=100
scaffold11	747001	747724	.	-	.	ID=scaffold11-175_2-exon218aa;scaffold11-175;coverage=100; identity=100
scaffold11	748180	750822	.	-	.	ID=scaffold11-176_5-exon341aa;scaffold11-176;coverage=100; identity=100
scaffold11	752310	753304	.	+	.	ID=scaffold11-177_3-exon266aa;scaffold11-177;coverage=100; identity=100
scaffold11	755639	756681	.	+	.	ID=scaffold11-178_4-exon257aa;scaffold11-178;coverage=100; identity=100
scaffold11	756992	759543	.	-	.	ID=scaffold11-179_3-exon614aa;scaffold11-179;coverage=100; identity=100
scaffold11	760246	763108	.	-	.	ID=scaffold11-180_5-exon645aa;scaffold11-180;coverage=100; identity=100
scaffold11	769753	770221	.	-	.	ID=scaffold11-181_2-exon115aa;scaffold11-181;coverage=100; identity=100
scaffold11	773470	775446	.	+	.	ID=scaffold11-182_2-exon607aa;scaffold11-182;coverage=100; identity=100
scaffold11	776068	776999	.	-	.	ID=scaffold11-183_2-exon230aa;scaffold11-183;coverage=100; identity=100
scaffold11	780768	781394	.	+	.	ID=scaffold11-184_1-exon208aa;scaffold11-184;coverage=100; identity=100
scaffold11	782008	782733	.	-	.	ID=scaffold11-185_1-exon241aa;scaffold11-185;coverage=100; identity=100
scaffold11	783727	785448	.	+	.	ID=scaffold11-186_3-exon482aa;scaffold11-186;coverage=100; identity=100
scaffold11	786591	787720	.	+	.	ID=scaffold11-187_3-exon236aa;scaffold11-187;coverage=100; identity=100
scaffold11	791295	793070	.	+	.	ID=scaffold11-188_7-exon349aa;scaffold11-188;coverage=100; identity=100
scaffold11	794134	794894	.	+	.	ID=scaffold11-189_2-exon218aa;scaffold11-189;coverage=100; identity=100
scaffold11	795916	797938	.	+	.	ID=scaffold11-190_4-exon286aa;scaffold11-190;coverage=100; identity=100
scaffold11	801113	801300	.	-	.	ID=scaffold11-191_2-exon15aa;scaffold11-191;coverage=100; identity=100
scaffold11	820790	820903	.	-	.	ID=scaffold11-192_2-exon18aa;scaffold11-192;coverage=100; identity=100
scaffold11	837909	839055	.	-	.	ID=scaffold11-193_3-exon303aa;scaffold11-193;coverage=100; identity=100
scaffold11	840514	840944	.	-	.	ID=scaffold11-194_3-exon93aa;scaffold11-194;coverage=100; identity=100
scaffold11	842270	843366	.	+	.	ID=scaffold11-195_2-exon337aa;scaffold11-195;coverage=100; identity=100
scaffold11	843651	845544	.	-	.	ID=scaffold11-196_4-exon537aa;scaffold11-196;coverage=100; identity=100
scaffold11	845938	850272	.	-	.	ID=scaffold11-197_12-exon952aa;scaffold11-197;coverage=100; identity=100
scaffold11	851394	852525	.	-	.	ID=scaffold11-198_2-exon160aa;scaffold11-198;coverage=100; identity=100
scaffold11	852738	854437	.	-	.	ID=scaffold11-199_4-exon373aa;scaffold11-199;coverage=100; identity=100
scaffold11	857183	858118	.	+	.	ID=scaffold11-200_2-exon281aa;scaffold11-200;coverage=100; identity=100
scaffold11	859236	861736	.	-	.	ID=scaffold11-201_7-exon607aa;scaffold11-201;coverage=100; identity=100
scaffold11	862288	862755	.	+	.	ID=scaffold11-202_2-exon109aa;scaffold11-202;coverage=100; identity=100
scaffold11	863571	866798	.	+	.	ID=scaffold11-203_8-exon882aa;scaffold11-203;coverage=100; identity=100
scaffold11	867321	868057	.	-	.	ID=scaffold11-204_2-exon204aa;scaffold11-204;coverage=100; identity=100
scaffold11	872170	873414	.	+	.	ID=scaffold11-205_4-exon303aa;scaffold11-205;coverage=100; identity=100
scaffold11	875945	877666	.	-	.	ID=scaffold11-206_2-exon465aa;scaffold11-206;coverage=100; identity=100
scaffold11	883682	884873	.	+	.	ID=scaffold11-207_3-exon181aa;scaffold11-207;coverage=100; identity=100
scaffold11	887665	888847	.	-	.	ID=scaffold11-208_3-exon357aa;scaffold11-208;coverage=100; identity=100
scaffold11	889655	891327	.	-	.	ID=scaffold11-209_2-exon534aa;scaffold11-209;coverage=100; identity=100
scaffold11	892103	893173	.	-	.	ID=scaffold11-210_1-exon356aa;scaffold11-210;coverage=100; identity=100
scaffold11	894459	895563	.	-	.	ID=scaffold11-211_3-exon332aa;scaffold11-211;coverage=100; identity=100
scaffold11	896672	897779	.	-	.	ID=scaffold11-212_3-exon332aa;scaffold11-212;coverage=100; identity=100
scaffold11	898777	900186	.	-	.	ID=scaffold11-213_2-exon450aa;scaffold11-213;coverage=100; identity=100
scaffold11	901203	902600	.	+	.	ID=scaffold11-214_1-exon465aa;scaffold11-214;coverage=100; identity=100
scaffold11	906784	909008	.	+	.	ID=scaffold11-215_5-exon559aa;scaffold11-215;coverage=100; identity=100
scaffold11	910477	911668	.	-	.	ID=scaffold11-216_3-exon266aa;scaffold11-216;coverage=100; identity=100
scaffold11	915651	916686	.	-	.	ID=scaffold11-217_3-exon206aa;scaffold11-217;coverage=100; identity=100
scaffold11	918807	919337	.	+	.	ID=scaffold11-218_2-exon136aa;scaffold11-218;coverage=100; identity=100
scaffold11	920285	923375	.	-	.	ID=scaffold11-219_6-exon319aa;scaffold11-219;coverage=100; identity=100
scaffold11	924242	932192	.	+	.	ID=scaffold11-220_14-exon1452aa;scaffold11-220;coverage=100; identity=100
scaffold11	936903	938316	.	-	.	ID=scaffold11-221_3-exon429aa;scaffold11-221;coverage=100; identity=100
scaffold11	940333	942352	.	+	.	ID=scaffold11-222_4-exon504aa;scaffold11-222;coverage=100; identity=100
scaffold11	944317	945602	.	+	.	ID=scaffold11-223_3-exon235aa;scaffold11-223;coverage=100; identity=100
scaffold11	945949	946408	.	-	.	ID=scaffold11-224_2-exon66aa;scaffold11-224;coverage=100; identity=100
scaffold11	947796	951160	.	-	.	ID=scaffold11-225_4-exon785aa;scaffold11-225;coverage=100; identity=100
scaffold11	951416	953178	.	+	.	ID=scaffold11-226_3-exon443aa;scaffold11-226;coverage=100; identity=100
scaffold11	953543	954625	.	-	.	ID=scaffold11-227_3-exon263aa;scaffold11-227;coverage=100; identity=100
scaffold11	955885	957073	.	+	.	ID=scaffold11-228_2-exon286aa;scaffold11-228;coverage=100; identity=100
scaffold11	959095	961089	.	+	.	ID=scaffold11-229_1-exon664aa;scaffold11-229;coverage=100; identity=100
scaffold11	961822	963177	.	-	.	ID=scaffold11-230_2-exon422aa;scaffold11-230;coverage=100; identity=100
scaffold11	972400	974887	.	-	.	ID=scaffold11-231_5-exon757aa;scaffold11-231;coverage=100; identity=100
scaffold11	976778	978539	.	-	.	ID=scaffold11-232_6-exon424aa;scaffold11-232;coverage=100; identity=100
scaffold11	982825	984741	.	-	.	ID=scaffold11-233_4-exon570aa;scaffold11-233;coverage=100; identity=100
scaffold11	986992	988401	.	+	.	ID=scaffold11-234_1-exon469aa;scaffold11-234;coverage=100; identity=100
scaffold11	991098	991985	.	+	.	ID=scaffold11-235_3-exon243aa;scaffold11-235;coverage=100; identity=100
scaffold11	994110	995464	.	+	.	ID=scaffold11-236_2-exon431aa;scaffold11-236;coverage=100; identity=100
scaffold11	998269	1000815	.	-	.	ID=scaffold11-237_2-exon731aa;scaffold11-237;coverage=100; identity=100
scaffold11	1002339	1005986	.	-	.	ID=scaffold11-238_12-exon633aa;scaffold11-238;coverage=100; identity=100
scaffold11	1006793	1009244	.	+	.	ID=scaffold11-239_3-exon770aa;scaffold11-239;coverage=100; identity=100
scaffold11	1009965	1011345	.	+	.	ID=scaffold11-240_2-exon437aa;scaffold11-240;coverage=100; identity=100
scaffold11	1011881	1013398	.	-	.	ID=scaffold11-241_1-exon505aa;scaffold11-241;coverage=100; identity=100
scaffold11	1014707	1016143	.	-	.	ID=scaffold11-242_3-exon249aa;scaffold11-242;coverage=100; identity=100
scaffold11	1017288	1019705	.	-	.	ID=scaffold11-243_1-exon805aa;scaffold11-243;coverage=100; identity=100
scaffold11	1033131	1033556	.	-	.	ID=scaffold11-244_3-exon21aa;scaffold11-244;coverage=100; identity=100
scaffold11	1037522	1039208	.	+	.	ID=scaffold11-245_2-exon542aa;scaffold11-245;coverage=100; identity=100
scaffold11	1039679	1040287	.	+	.	ID=scaffold11-246_2-exon184aa;scaffold11-246;coverage=100; identity=100
scaffold11	1041442	1043200	.	+	.	ID=scaffold11-247_8-exon383aa;scaffold11-247;coverage=100; identity=100
scaffold11	1043782	1045300	.	-	.	ID=scaffold11-248_4-exon431aa;scaffold11-248;coverage=100; identity=100
scaffold11	1046349	1047960	.	-	.	ID=scaffold11-249_3-exon355aa;scaffold11-249;coverage=100; identity=100
scaffold11	1048672	1049800	.	+	.	ID=scaffold11-250_5-exon246aa;scaffold11-250;coverage=100; identity=100
scaffold11	1050131	1051249	.	+	.	ID=scaffold11-251_1-exon372aa;scaffold11-251;coverage=100; identity=100
scaffold11	1060830	1062670	.	-	.	ID=scaffold11-252_4-exon542aa;scaffold11-252;coverage=100; identity=100
scaffold11	1066676	1067364	.	-	.	ID=scaffold11-253_2-exon122aa;scaffold11-253;coverage=100; identity=100
scaffold11	1069739	1070347	.	-	.	ID=scaffold11-254_1-exon202aa;scaffold11-254;coverage=100; identity=100
scaffold11	1071850	1072736	.	-	.	ID=scaffold11-255_3-exon99aa;scaffold11-255;coverage=100; identity=100
scaffold11	1073733	1077914	.	-	.	ID=scaffold11-256_1-exon1393aa;scaffold11-256;coverage=100; identity=100
scaffold11	1080053	1081171	.	+	.	ID=scaffold11-257_1-exon372aa;scaffold11-257;coverage=100; identity=100
scaffold11	1082201	1084801	.	-	.	ID=scaffold11-258_2-exon825aa;scaffold11-258;coverage=100; identity=100
scaffold11	1092143	1095191	.	-	.	ID=scaffold11-259_2-exon986aa;scaffold11-259;coverage=100; identity=100
scaffold11	1096604	1097554	.	+	.	ID=scaffold11-260_7-exon153aa;scaffold11-260;coverage=100; identity=100
scaffold11	1097757	1098074	.	+	.	ID=scaffold11-261_1-exon105aa;scaffold11-261;coverage=100; identity=100
scaffold11	1099398	1100010	.	-	.	ID=scaffold11-262_2-exon116aa;scaffold11-262;coverage=100; identity=100
scaffold11	1101978	1103017	.	+	.	ID=scaffold11-263_2-exon311aa;scaffold11-263;coverage=100; identity=100
scaffold11	1104200	1104576	.	+	.	ID=scaffold11-264_2-exon105aa;scaffold11-264;coverage=100; identity=100
scaffold11	1105482	1106492	.	-	.	ID=scaffold11-265_1-exon336aa;scaffold11-265;coverage=100; identity=100
scaffold11	1107251	1107832	.	-	.	ID=scaffold11-266_2-exon169aa;scaffold11-266;coverage=100; identity=100
scaffold11	1108898	1112584	.	+	.	ID=scaffold11-267_9-exon810aa;scaffold11-267;coverage=100; identity=100
scaffold11	1114148	1115654	.	-	.	ID=scaffold11-268_4-exon354aa;scaffold11-268;coverage=100; identity=100
scaffold11	1116681	1118851	.	+	.	ID=scaffold11-269_2-exon692aa;scaffold11-269;coverage=100; identity=100
scaffold11	1119153	1120489	.	-	.	ID=scaffold11-270_4-exon320aa;scaffold11-270;coverage=100; identity=100
scaffold11	1121852	1122377	.	+	.	ID=scaffold11-271_3-exon133aa;scaffold11-271;coverage=100; identity=100
scaffold11	1123173	1125149	.	-	.	ID=scaffold11-272_1-exon658aa;scaffold11-272;coverage=100; identity=100
scaffold11	1126042	1126443	.	+	.	ID=scaffold11-273_2-exon95aa;scaffold11-273;coverage=100; identity=100
scaffold11	1126813	1129629	.	-	.	ID=scaffold11-274_4-exon824aa;scaffold11-274;coverage=100; identity=100
scaffold11	1136608	1141895	.	+	.	ID=scaffold11-275_8-exon1058aa;scaffold11-275;coverage=100; identity=100
scaffold11	1143345	1146161	.	+	.	ID=scaffold11-276_4-exon750aa;scaffold11-276;coverage=100; identity=100
scaffold11	1147394	1147738	.	-	.	ID=scaffold11-277_1-exon114aa;scaffold11-277;coverage=100; identity=100
scaffold11	1149572	1152248	.	-	.	ID=scaffold11-278_2-exon786aa;scaffold11-278;coverage=100; identity=100
scaffold11	1156071	1157248	.	+	.	ID=scaffold11-279_3-exon281aa;scaffold11-279;coverage=100; identity=100
scaffold11	1158028	1159287	.	-	.	ID=scaffold11-280_1-exon419aa;scaffold11-280;coverage=100; identity=100
scaffold11	1159796	1161391	.	+	.	ID=scaffold11-281_2-exon497aa;scaffold11-281;coverage=100; identity=100
scaffold11	1161694	1162826	.	-	.	ID=scaffold11-282_3-exon170aa;scaffold11-282;coverage=100; identity=100
scaffold11	1164217	1165878	.	-	.	ID=scaffold11-283_2-exon428aa;scaffold11-283;coverage=100; identity=100
scaffold11	1167629	1168797	.	-	.	ID=scaffold11-284_3-exon230aa;scaffold11-284;coverage=100; identity=100
scaffold11	1169831	1172518	.	-	.	ID=scaffold11-285_6-exon539aa;scaffold11-285;coverage=100; identity=100
scaffold11	1175675	1177296	.	+	.	ID=scaffold11-286_3-exon480aa;scaffold11-286;coverage=100; identity=100
scaffold11	1178834	1179901	.	+	.	ID=scaffold11-287_1-exon355aa;scaffold11-287;coverage=100; identity=100
scaffold11	1180782	1183429	.	+	.	ID=scaffold11-288_4-exon760aa;scaffold11-288;coverage=100; identity=100
scaffold11	1185354	1186388	.	+	.	ID=scaffold11-289_2-exon305aa;scaffold11-289;coverage=100; identity=100
scaffold11	1186986	1191056	.	-	.	ID=scaffold11-290_3-exon1066aa;scaffold11-290;coverage=100; identity=100
scaffold11	1191748	1192795	.	-	.	ID=scaffold11-291_3-exon251aa;scaffold11-291;coverage=100; identity=100
scaffold11	1194045	1195421	.	-	.	ID=scaffold11-292_3-exon371aa;scaffold11-292;coverage=100; identity=100
scaffold11	1196499	1198433	.	-	.	ID=scaffold11-293_2-exon437aa;scaffold11-293;coverage=100; identity=100
scaffold11	1201773	1203257	.	-	.	ID=scaffold11-294_1-exon494aa;scaffold11-294;coverage=100; identity=100
scaffold11	1204928	1209709	.	-	.	ID=scaffold11-295_4-exon1514aa;scaffold11-295;coverage=100; identity=100
scaffold11	1214890	1216939	.	+	.	ID=scaffold11-296_5-exon431aa;scaffold11-296;coverage=100; identity=100
scaffold11	1217350	1218107	.	+	.	ID=scaffold11-297_2-exon225aa;scaffold11-297;coverage=100; identity=100
scaffold11	1219180	1221135	.	+	.	ID=scaffold11-298_6-exon498aa;scaffold11-298;coverage=100; identity=100
scaffold11	1221488	1222579	.	-	.	ID=scaffold11-299_3-exon163aa;scaffold11-299;coverage=100; identity=100
scaffold11	1224802	1226618	.	-	.	ID=scaffold11-300_2-exon578aa;scaffold11-300;coverage=100; identity=100
scaffold11	1229756	1231774	.	-	.	ID=scaffold11-301_5-exon456aa;scaffold11-301;coverage=100; identity=100
scaffold11	1235696	1237196	.	-	.	ID=scaffold11-302_2-exon309aa;scaffold11-302;coverage=100; identity=100
scaffold11	1248546	1249020	.	+	.	ID=scaffold11-303_2-exon48aa;scaffold11-303;coverage=100; identity=100
scaffold11	1252528	1257635	.	-	.	ID=scaffold11-304_9-exon961aa;scaffold11-304;coverage=100; identity=100
scaffold11	1258777	1260674	.	-	.	ID=scaffold11-305_5-exon524aa;scaffold11-305;coverage=100; identity=100
scaffold11	1261795	1262416	.	+	.	ID=scaffold11-306_2-exon168aa;scaffold11-306;coverage=100; identity=100
scaffold11	1264456	1266199	.	+	.	ID=scaffold11-307_4-exon493aa;scaffold11-307;coverage=100; identity=100
scaffold11	1266852	1267791	.	-	.	ID=scaffold11-308_2-exon287aa;scaffold11-308;coverage=100; identity=100
scaffold11	1269804	1272728	.	+	.	ID=scaffold11-309_12-exon357aa;scaffold11-309;coverage=100; identity=100
scaffold11	1279575	1280922	.	-	.	ID=scaffold11-310_2-exon412aa;scaffold11-310;coverage=100; identity=100
scaffold11	1283990	1287487	.	+	.	ID=scaffold11-311_7-exon866aa;scaffold11-311;coverage=100; identity=100
scaffold11	1287842	1289560	.	-	.	ID=scaffold11-312_1-exon572aa;scaffold11-312;coverage=100; identity=100
scaffold11	1290616	1291784	.	+	.	ID=scaffold11-313_3-exon332aa;scaffold11-313;coverage=100; identity=100
scaffold11	1292571	1294524	.	-	.	ID=scaffold11-314_3-exon506aa;scaffold11-314;coverage=100; identity=100
scaffold11	1296099	1300118	.	-	.	ID=scaffold11-315_6-exon1014aa;scaffold11-315;coverage=100; identity=100
scaffold11	1301437	1302146	.	-	.	ID=scaffold11-316_2-exon209aa;scaffold11-316;coverage=100; identity=100
scaffold11	1303286	1304023	.	+	.	ID=scaffold11-317_1-exon245aa;scaffold11-317;coverage=100; identity=100
scaffold11	1304847	1305911	.	-	.	ID=scaffold11-318_3-exon254aa;scaffold11-318;coverage=100; identity=100
scaffold11	1307589	1309411	.	+	.	ID=scaffold11-319_4-exon476aa;scaffold11-319;coverage=100; identity=100
scaffold11	1309707	1310795	.	-	.	ID=scaffold11-320_5-exon132aa;scaffold11-320;coverage=100; identity=100
scaffold11	1311823	1312970	.	-	.	ID=scaffold11-321_4-exon202aa;scaffold11-321;coverage=100; identity=100
scaffold11	1314353	1314901	.	-	.	ID=scaffold11-322_1-exon182aa;scaffold11-322;coverage=100; identity=100
scaffold11	1315308	1315950	.	-	.	ID=scaffold11-323_3-exon151aa;scaffold11-323;coverage=100; identity=100
scaffold11	1316460	1317230	.	-	.	ID=scaffold11-324_2-exon184aa;scaffold11-324;coverage=100; identity=100
scaffold11	1317799	1319275	.	-	.	ID=scaffold11-325_2-exon440aa;scaffold11-325;coverage=100; identity=100
scaffold11	1320011	1323073	.	-	.	ID=scaffold11-326_3-exon825aa;scaffold11-326;coverage=100; identity=100
scaffold11	1325254	1326488	.	+	.	ID=scaffold11-327_3-exon331aa;scaffold11-327;coverage=100; identity=100
scaffold11	1327445	1328105	.	-	.	ID=scaffold11-328_2-exon192aa;scaffold11-328;coverage=100; identity=100
scaffold11	1331279	1332827	.	+	.	ID=scaffold11-329_4-exon406aa;scaffold11-329;coverage=100; identity=100
scaffold11	1333722	1334360	.	-	.	ID=scaffold11-330_2-exon178aa;scaffold11-330;coverage=100; identity=100
scaffold11	1336555	1344141	.	-	.	ID=scaffold11-331_12-exon2034aa;scaffold11-331;coverage=100; identity=100
scaffold11	1345891	1347135	.	+	.	ID=scaffold11-332_2-exon286aa;scaffold11-332;coverage=100; identity=100
scaffold11	1347945	1348340	.	-	.	ID=scaffold11-333_2-exon45aa;scaffold11-333;coverage=100; identity=100
scaffold11	1350129	1352200	.	+	.	ID=scaffold11-334_3-exon298aa;scaffold11-334;coverage=100; identity=100
scaffold11	1352639	1353673	.	-	.	ID=scaffold11-335_1-exon344aa;scaffold11-335;coverage=100; identity=100
scaffold11	1354798	1355985	.	-	.	ID=scaffold11-336_2-exon211aa;scaffold11-336;coverage=100; identity=100
scaffold11	1356890	1357905	.	-	.	ID=scaffold11-337_2-exon295aa;scaffold11-337;coverage=100; identity=100
scaffold11	1360037	1361191	.	-	.	ID=scaffold11-338_1-exon384aa;scaffold11-338;coverage=100; identity=100
scaffold11	1363580	1365321	.	+	.	ID=scaffold11-339_3-exon533aa;scaffold11-339;coverage=100; identity=100
scaffold11	1367986	1369861	.	+	.	ID=scaffold11-340_4-exon551aa;scaffold11-340;coverage=100; identity=100
scaffold11	1371716	1372321	.	-	.	ID=scaffold11-341_1-exon201aa;scaffold11-341;coverage=100; identity=100
scaffold11	1375481	1378245	.	+	.	ID=scaffold11-342_5-exon749aa;scaffold11-342;coverage=100; identity=100
scaffold11	1379392	1381886	.	+	.	ID=scaffold11-343_8-exon568aa;scaffold11-343;coverage=100; identity=100
scaffold11	1382507	1383960	.	-	.	ID=scaffold11-344_4-exon404aa;scaffold11-344;coverage=100; identity=100
scaffold11	1386551	1387660	.	+	.	ID=scaffold11-345_4-exon107aa;scaffold11-345;coverage=100; identity=100
scaffold11	1388356	1389875	.	-	.	ID=scaffold11-346_4-exon374aa;scaffold11-346;coverage=100; identity=100
scaffold11	1391953	1392318	.	+	.	ID=scaffold11-347_1-exon121aa;scaffold11-347;coverage=100; identity=100
scaffold11	1394992	1396680	.	-	.	ID=scaffold11-348_1-exon562aa;scaffold11-348;coverage=100; identity=100
scaffold11	1398027	1400688	.	-	.	ID=scaffold11-349_6-exon733aa;scaffold11-349;coverage=100; identity=100
scaffold11	1402630	1403853	.	+	.	ID=scaffold11-350_3-exon351aa;scaffold11-350;coverage=100; identity=100
scaffold11	1404341	1405726	.	-	.	ID=scaffold11-351_3-exon305aa;scaffold11-351;coverage=100; identity=100
scaffold11	1406387	1410426	.	+	.	ID=scaffold11-352_7-exon563aa;scaffold11-352;coverage=100; identity=100
scaffold11	1412804	1413235	.	+	.	ID=scaffold11-353_1-exon143aa;scaffold11-353;coverage=100; identity=100
scaffold11	1420277	1422239	.	+	.	ID=scaffold11-354_5-exon535aa;scaffold11-354;coverage=100; identity=100
scaffold11	1423423	1425291	.	+	.	ID=scaffold11-355_4-exon437aa;scaffold11-355;coverage=100; identity=100
scaffold11	1427825	1428418	.	-	.	ID=scaffold11-356_2-exon155aa;scaffold11-356;coverage=100; identity=100
scaffold11	1429342	1431603	.	-	.	ID=scaffold11-357_4-exon373aa;scaffold11-357;coverage=100; identity=100
scaffold11	1434122	1435414	.	+	.	ID=scaffold11-358_3-exon378aa;scaffold11-358;coverage=100; identity=100
scaffold11	1436018	1438305	.	-	.	ID=scaffold11-359_3-exon615aa;scaffold11-359;coverage=100; identity=100
scaffold11	1439826	1440661	.	-	.	ID=scaffold11-360_3-exon105aa;scaffold11-360;coverage=100; identity=100
scaffold11	1446533	1446657	.	-	.	ID=scaffold11-361_2-exon13aa;scaffold11-361;coverage=100; identity=100
scaffold11	1460860	1462394	.	+	.	ID=scaffold11-362_3-exon414aa;scaffold11-362;coverage=100; identity=100
scaffold11	1464857	1466881	.	+	.	ID=scaffold11-363_2-exon656aa;scaffold11-363;coverage=100; identity=100
scaffold11	1469579	1472246	.	+	.	ID=scaffold11-364_5-exon574aa;scaffold11-364;coverage=100; identity=100
scaffold11	1473088	1473450	.	-	.	ID=scaffold11-365_1-exon120aa;scaffold11-365;coverage=100; identity=100
scaffold11	1475988	1476979	.	-	.	ID=scaffold11-366_2-exon310aa;scaffold11-366;coverage=100; identity=100
scaffold11	1477497	1478201	.	+	.	ID=scaffold11-367_1-exon234aa;scaffold11-367;coverage=100; identity=100
scaffold11	1478412	1479150	.	-	.	ID=scaffold11-368_2-exon226aa;scaffold11-368;coverage=100; identity=100
scaffold11	1479760	1481609	.	-	.	ID=scaffold11-369_5-exon532aa;scaffold11-369;coverage=100; identity=100
scaffold11	1482791	1485175	.	+	.	ID=scaffold11-370_9-exon552aa;scaffold11-370;coverage=100; identity=100
scaffold11	1485503	1486286	.	-	.	ID=scaffold11-371_2-exon229aa;scaffold11-371;coverage=100; identity=100
scaffold11	1487841	1488119	.	+	.	ID=scaffold11-372_1-exon92aa;scaffold11-372;coverage=100; identity=100
scaffold11	1490399	1491163	.	-	.	ID=scaffold11-373_2-exon234aa;scaffold11-373;coverage=100; identity=100
scaffold11	1494378	1494640	.	-	.	ID=scaffold11-374_2-exon40aa;scaffold11-374;coverage=100; identity=100
scaffold11	1496051	1497521	.	+	.	ID=scaffold11-375_3-exon409aa;scaffold11-375;coverage=100; identity=100
scaffold11	1498402	1499054	.	-	.	ID=scaffold11-376_2-exon185aa;scaffold11-376;coverage=100; identity=100
scaffold11	1500959	1506644	.	-	.	ID=scaffold11-377_7-exon1668aa;scaffold11-377;coverage=100; identity=100
scaffold11	1512677	1513810	.	-	.	ID=scaffold11-378_2-exon308aa;scaffold11-378;coverage=100; identity=100
scaffold11	1518836	1519843	.	+	.	ID=scaffold11-379_2-exon315aa;scaffold11-379;coverage=100; identity=100
scaffold11	1520897	1522444	.	-	.	ID=scaffold11-380_2-exon462aa;scaffold11-380;coverage=100; identity=100
scaffold11	1522899	1524391	.	+	.	ID=scaffold11-381_3-exon407aa;scaffold11-381;coverage=100; identity=100
scaffold11	1524822	1526415	.	-	.	ID=scaffold11-382_4-exon350aa;scaffold11-382;coverage=100; identity=100
scaffold11	1529756	1531076	.	-	.	ID=scaffold11-383_3-exon396aa;scaffold11-383;coverage=100; identity=100
scaffold11	1532726	1533365	.	+	.	ID=scaffold11-384_2-exon184aa;scaffold11-384;coverage=100; identity=100
scaffold11	1534316	1535305	.	-	.	ID=scaffold11-385_1-exon329aa;scaffold11-385;coverage=100; identity=100
scaffold11	1537688	1538164	.	-	.	ID=scaffold11-386_1-exon158aa;scaffold11-386;coverage=100; identity=100
scaffold11	1539385	1540605	.	-	.	ID=scaffold11-387_4-exon268aa;scaffold11-387;coverage=100; identity=100
scaffold11	1547382	1551070	.	+	.	ID=scaffold11-388_3-exon1144aa;scaffold11-388;coverage=100; identity=100
scaffold11	1552341	1553746	.	+	.	ID=scaffold11-389_3-exon316aa;scaffold11-389;coverage=100; identity=100
scaffold11	1555313	1556520	.	-	.	ID=scaffold11-390_3-exon341aa;scaffold11-390;coverage=100; identity=100
scaffold11	1559229	1561071	.	-	.	ID=scaffold11-391_3-exon466aa;scaffold11-391;coverage=100; identity=100
scaffold11	1562336	1563120	.	+	.	ID=scaffold11-392_2-exon243aa;scaffold11-392;coverage=100; identity=100
scaffold11	1564043	1565794	.	-	.	ID=scaffold11-393_3-exon520aa;scaffold11-393;coverage=100; identity=100
scaffold11	1569090	1571367	.	+	.	ID=scaffold11-394_6-exon626aa;scaffold11-394;coverage=100; identity=100
scaffold11	1571870	1573765	.	+	.	ID=scaffold11-395_4-exon526aa;scaffold11-395;coverage=100; identity=100
scaffold11	1574869	1576527	.	+	.	ID=scaffold11-396_2-exon530aa;scaffold11-396;coverage=100; identity=100
scaffold11	1576994	1578921	.	-	.	ID=scaffold11-397_6-exon407aa;scaffold11-397;coverage=100; identity=100
scaffold11	1580055	1581383	.	-	.	ID=scaffold11-398_2-exon368aa;scaffold11-398;coverage=100; identity=100
scaffold11	1583496	1584516	.	+	.	ID=scaffold11-399_3-exon143aa;scaffold11-399;coverage=100; identity=100
scaffold11	1585213	1586770	.	-	.	ID=scaffold11-400_2-exon498aa;scaffold11-400;coverage=100; identity=100
scaffold11	1587309	1587999	.	+	.	ID=scaffold11-401_3-exon188aa;scaffold11-401;coverage=100; identity=100
scaffold11	1588389	1589246	.	-	.	ID=scaffold11-402_2-exon236aa;scaffold11-402;coverage=100; identity=100
scaffold11	1593303	1595920	.	+	.	ID=scaffold11-403_5-exon630aa;scaffold11-403;coverage=100; identity=100
scaffold11	1596622	1598452	.	-	.	ID=scaffold11-404_6-exon387aa;scaffold11-404;coverage=100; identity=100
scaffold11	1604450	1605880	.	+	.	ID=scaffold11-405_1-exon476aa;scaffold11-405;coverage=100; identity=100
scaffold11	1609160	1611181	.	+	.	ID=scaffold11-406_2-exon342aa;scaffold11-406;coverage=100; identity=100
scaffold11	1611847	1615023	.	-	.	ID=scaffold11-407_7-exon755aa;scaffold11-407;coverage=100; identity=100
scaffold11	1618867	1619950	.	-	.	ID=scaffold11-408_3-exon268aa;scaffold11-408;coverage=100; identity=100
scaffold11	1620459	1622207	.	+	.	ID=scaffold11-409_2-exon511aa;scaffold11-409;coverage=100; identity=100
scaffold11	1622789	1624818	.	-	.	ID=scaffold11-410_4-exon581aa;scaffold11-410;coverage=100; identity=100
scaffold11	1627610	1628167	.	+	.	ID=scaffold11-411_1-exon185aa;scaffold11-411;coverage=100; identity=100
scaffold11	1629204	1630337	.	+	.	ID=scaffold11-412_1-exon377aa;scaffold11-412;coverage=100; identity=100
scaffold11	1631013	1633582	.	-	.	ID=scaffold11-413_2-exon835aa;scaffold11-413;coverage=100; identity=100
scaffold11	1634237	1635229	.	+	.	ID=scaffold11-414_2-exon310aa;scaffold11-414;coverage=100; identity=100
scaffold11	1635769	1637097	.	-	.	ID=scaffold11-415_3-exon349aa;scaffold11-415;coverage=100; identity=100
scaffold11	1638367	1640397	.	-	.	ID=scaffold11-416_3-exon627aa;scaffold11-416;coverage=100; identity=100
scaffold11	1641372	1642052	.	+	.	ID=scaffold11-417_1-exon226aa;scaffold11-417;coverage=100; identity=100
scaffold11	1642286	1643191	.	-	.	ID=scaffold11-418_1-exon301aa;scaffold11-418;coverage=100; identity=100
scaffold11	1646421	1648013	.	+	.	ID=scaffold11-419_3-exon450aa;scaffold11-419;coverage=100; identity=100
scaffold11	1649110	1654314	.	-	.	ID=scaffold11-420_1-exon1734aa;scaffold11-420;coverage=100; identity=100
scaffold11	1660461	1663354	.	-	.	ID=scaffold11-421_4-exon667aa;scaffold11-421;coverage=100; identity=100
scaffold11	1666528	1668323	.	+	.	ID=scaffold11-422_2-exon541aa;scaffold11-422;coverage=100; identity=100
scaffold11	1669434	1671725	.	+	.	ID=scaffold11-423_3-exon727aa;scaffold11-423;coverage=100; identity=100
scaffold11	1673557	1676885	.	-	.	ID=scaffold11-424_6-exon860aa;scaffold11-424;coverage=100; identity=100
scaffold11	1677479	1679372	.	+	.	ID=scaffold11-425_3-exon572aa;scaffold11-425;coverage=100; identity=100
scaffold11	1679668	1681800	.	-	.	ID=scaffold11-426_6-exon562aa;scaffold11-426;coverage=100; identity=100
scaffold11	1682964	1685431	.	-	.	ID=scaffold11-427_3-exon755aa;scaffold11-427;coverage=100; identity=100
scaffold11	1687678	1689481	.	-	.	ID=scaffold11-428_4-exon514aa;scaffold11-428;coverage=100; identity=100
scaffold11	1690832	1692454	.	+	.	ID=scaffold11-429_3-exon485aa;scaffold11-429;coverage=100; identity=100
scaffold11	1693666	1694749	.	+	.	ID=scaffold11-430_3-exon287aa;scaffold11-430;coverage=100; identity=100
scaffold11	1695367	1698097	.	-	.	ID=scaffold11-431_9-exon752aa;scaffold11-431;coverage=100; identity=100
scaffold11	1701298	1703676	.	+	.	ID=scaffold11-432_5-exon632aa;scaffold11-432;coverage=100; identity=100
scaffold11	1706178	1707148	.	-	.	ID=scaffold11-433_3-exon228aa;scaffold11-433;coverage=100; identity=100
scaffold11	1708171	1709900	.	+	.	ID=scaffold11-434_2-exon549aa;scaffold11-434;coverage=100; identity=100
scaffold11	1724647	1725528	.	+	.	ID=scaffold11-435_2-exon268aa;scaffold11-435;coverage=100; identity=100
scaffold11	1726113	1726536	.	-	.	ID=scaffold11-436_2-exon118aa;scaffold11-436;coverage=100; identity=100
scaffold11	1726940	1727974	.	+	.	ID=scaffold11-437_2-exon299aa;scaffold11-437;coverage=100; identity=100
scaffold11	1728788	1731949	.	+	.	ID=scaffold11-438_6-exon885aa;scaffold11-438;coverage=100; identity=100
scaffold11	1735420	1738510	.	+	.	ID=scaffold11-439_2-exon1011aa;scaffold11-439;coverage=100; identity=100
scaffold11	1738829	1740539	.	-	.	ID=scaffold11-440_2-exon552aa;scaffold11-440;coverage=100; identity=100
scaffold11	1741411	1742814	.	+	.	ID=scaffold11-441_3-exon312aa;scaffold11-441;coverage=100; identity=100
scaffold11	1745192	1749942	.	+	.	ID=scaffold11-442_9-exon1125aa;scaffold11-442;coverage=100; identity=100
scaffold11	1750536	1752165	.	+	.	ID=scaffold11-443_4-exon410aa;scaffold11-443;coverage=100; identity=100
scaffold11	1753986	1755562	.	-	.	ID=scaffold11-444_5-exon445aa;scaffold11-444;coverage=100; identity=100
scaffold11	1761761	1763233	.	+	.	ID=scaffold11-445_2-exon470aa;scaffold11-445;coverage=100; identity=100
scaffold11	1765309	1767974	.	-	.	ID=scaffold11-446_8-exon591aa;scaffold11-446;coverage=100; identity=100
scaffold11	1775940	1776715	.	-	.	ID=scaffold11-447_2-exon228aa;scaffold11-447;coverage=100; identity=100
scaffold11	1777435	1778280	.	-	.	ID=scaffold11-448_1-exon281aa;scaffold11-448;coverage=100; identity=100
scaffold11	1779635	1780687	.	+	.	ID=scaffold11-449_2-exon239aa;scaffold11-449;coverage=100; identity=100
scaffold11	1781209	1784707	.	-	.	ID=scaffold11-450_5-exon975aa;scaffold11-450;coverage=100; identity=100
scaffold11	1787233	1790585	.	+	.	ID=scaffold11-451_8-exon534aa;scaffold11-451;coverage=100; identity=100
scaffold11	1790920	1792330	.	-	.	ID=scaffold11-452_3-exon406aa;scaffold11-452;coverage=100; identity=100
scaffold11	1793247	1793855	.	-	.	ID=scaffold11-453_1-exon202aa;scaffold11-453;coverage=100; identity=100
scaffold11	1794975	1796274	.	+	.	ID=scaffold11-454_3-exon348aa;scaffold11-454;coverage=100; identity=100
scaffold11	1796982	1798014	.	+	.	ID=scaffold11-455_2-exon179aa;scaffold11-455;coverage=100; identity=100
scaffold11	1798374	1802078	.	-	.	ID=scaffold11-456_6-exon1024aa;scaffold11-456;coverage=100; identity=100
scaffold11	1806212	1807183	.	+	.	ID=scaffold11-457_2-exon249aa;scaffold11-457;coverage=100; identity=100
scaffold11	1809520	1811603	.	+	.	ID=scaffold11-458_4-exon572aa;scaffold11-458;coverage=100; identity=100
scaffold11	1812201	1814287	.	+	.	ID=scaffold11-459_4-exon541aa;scaffold11-459;coverage=100; identity=100
scaffold11	1815064	1816220	.	-	.	ID=scaffold11-460_3-exon318aa;scaffold11-460;coverage=100; identity=100
scaffold11	1817042	1818085	.	-	.	ID=scaffold11-461_2-exon209aa;scaffold11-461;coverage=100; identity=100
scaffold11	1818368	1820276	.	-	.	ID=scaffold11-462_4-exon563aa;scaffold11-462;coverage=100; identity=100
scaffold11	1820962	1821322	.	+	.	ID=scaffold11-463_2-exon103aa;scaffold11-463;coverage=100; identity=100
scaffold11	1826556	1828909	.	-	.	ID=scaffold11-464_6-exon454aa;scaffold11-464;coverage=100; identity=100
scaffold11	1829742	1833561	.	-	.	ID=scaffold11-465_5-exon1160aa;scaffold11-465;coverage=100; identity=100
scaffold11	1838514	1840061	.	+	.	ID=scaffold11-466_1-exon515aa;scaffold11-466;coverage=100; identity=100
scaffold11	1841361	1842470	.	-	.	ID=scaffold11-467_6-exon225aa;scaffold11-467;coverage=100; identity=100
scaffold11	1845118	1845534	.	+	.	ID=scaffold11-468_2-exon86aa;scaffold11-468;coverage=100; identity=100
scaffold11	1846934	1847913	.	+	.	ID=scaffold11-469_3-exon113aa;scaffold11-469;coverage=100; identity=100
scaffold11	1853456	1854952	.	+	.	ID=scaffold11-470_2-exon408aa;scaffold11-470;coverage=100; identity=100
scaffold11	1855773	1858612	.	+	.	ID=scaffold11-471_8-exon631aa;scaffold11-471;coverage=100; identity=100
scaffold11	1859774	1861122	.	-	.	ID=scaffold11-472_3-exon392aa;scaffold11-472;coverage=100; identity=100
scaffold11	1861996	1863653	.	-	.	ID=scaffold11-473_2-exon522aa;scaffold11-473;coverage=100; identity=100
scaffold11	1865826	1866820	.	-	.	ID=scaffold11-474_2-exon304aa;scaffold11-474;coverage=100; identity=100
scaffold11	1868037	1870460	.	+	.	ID=scaffold11-475_1-exon807aa;scaffold11-475;coverage=100; identity=100
scaffold11	1871386	1873001	.	+	.	ID=scaffold11-476_3-exon489aa;scaffold11-476;coverage=100; identity=100
scaffold11	1873718	1876489	.	-	.	ID=scaffold11-477_4-exon722aa;scaffold11-477;coverage=100; identity=100
scaffold11	1878423	1879826	.	+	.	ID=scaffold11-478_1-exon467aa;scaffold11-478;coverage=100; identity=100
scaffold11	1880362	1880605	.	-	.	ID=scaffold11-479_2-exon61aa;scaffold11-479;coverage=100; identity=100
scaffold11	1881170	1882303	.	-	.	ID=scaffold11-480_5-exon297aa;scaffold11-480;coverage=100; identity=100
scaffold11	1883836	1884292	.	+	.	ID=scaffold11-481_2-exon135aa;scaffold11-481;coverage=100; identity=100
scaffold11	1884769	1887402	.	-	.	ID=scaffold11-482_1-exon877aa;scaffold11-482;coverage=100; identity=100
scaffold11	1890294	1891739	.	-	.	ID=scaffold11-483_1-exon481aa;scaffold11-483;coverage=100; identity=100
scaffold11	1892745	1893821	.	-	.	ID=scaffold11-484_1-exon358aa;scaffold11-484;coverage=100; identity=100
scaffold11	1894705	1895595	.	-	.	ID=scaffold11-485_4-exon240aa;scaffold11-485;coverage=100; identity=100
scaffold11	1896435	1898865	.	-	.	ID=scaffold11-486_5-exon678aa;scaffold11-486;coverage=100; identity=100
scaffold11	1900372	1902180	.	+	.	ID=scaffold11-487_2-exon542aa;scaffold11-487;coverage=100; identity=100
scaffold11	1934962	1936431	.	-	.	ID=scaffold11-488_6-exon370aa;scaffold11-488;coverage=100; identity=100
scaffold11	1943978	1944487	.	-	.	ID=scaffold11-489_1-exon169aa;scaffold11-489;coverage=100; identity=100
scaffold11	1948969	1949574	.	+	.	ID=scaffold11-490_2-exon172aa;scaffold11-490;coverage=100; identity=100
scaffold11	1950190	1952477	.	-	.	ID=scaffold11-491_5-exon420aa;scaffold11-491;coverage=100; identity=100
scaffold11	1955159	1956073	.	+	.	ID=scaffold11-492_2-exon241aa;scaffold11-492;coverage=100; identity=100
scaffold12	21788	23627	.	+	.	ID=scaffold12-2_2-exon207aa;scaffold12-2;coverage=100; identity=100
scaffold12	26868	28334	.	-	.	ID=scaffold12-3_1-exon488aa;scaffold12-3;coverage=100; identity=100
scaffold12	37593	37920	.	+	.	ID=scaffold12-4_3-exon17aa;scaffold12-4;coverage=100; identity=100
scaffold12	53411	53950	.	-	.	ID=scaffold12-5_1-exon179aa;scaffold12-5;coverage=100; identity=100
scaffold12	55800	56862	.	-	.	ID=scaffold12-6_2-exon329aa;scaffold12-6;coverage=100; identity=100
scaffold12	65527	65727	.	+	.	ID=scaffold12-7_2-exon12aa;scaffold12-7;coverage=100; identity=100
scaffold12	75507	75658	.	+	.	ID=scaffold12-8_2-exon10aa;scaffold12-8;coverage=100; identity=100
scaffold12	82351	83048	.	+	.	ID=scaffold12-9_2-exon191aa;scaffold12-9;coverage=100; identity=100
scaffold12	84682	88368	.	-	.	ID=scaffold12-10_7-exon745aa;scaffold12-10;coverage=100; identity=100
scaffold12	96983	97223	.	-	.	ID=scaffold12-11_2-exon41aa;scaffold12-11;coverage=100; identity=100
scaffold12	99452	101214	.	+	.	ID=scaffold12-12_2-exon551aa;scaffold12-12;coverage=100; identity=100
scaffold12	101352	102137	.	-	.	ID=scaffold12-13_2-exon229aa;scaffold12-13;coverage=100; identity=100
scaffold12	103209	105131	.	-	.	ID=scaffold12-14_4-exon491aa;scaffold12-14;coverage=100; identity=100
scaffold12	106326	109177	.	+	.	ID=scaffold12-15_4-exon776aa;scaffold12-15;coverage=100; identity=100
scaffold12	110640	112811	.	-	.	ID=scaffold12-16_3-exon462aa;scaffold12-16;coverage=100; identity=100
scaffold12	117277	118884	.	-	.	ID=scaffold12-17_2-exon490aa;scaffold12-17;coverage=100; identity=100
scaffold12	121266	121787	.	+	.	ID=scaffold12-18_1-exon173aa;scaffold12-18;coverage=100; identity=100
scaffold12	122807	124375	.	+	.	ID=scaffold12-19_3-exon482aa;scaffold12-19;coverage=100; identity=100
scaffold12	128749	129063	.	-	.	ID=scaffold12-20_1-exon104aa;scaffold12-20;coverage=100; identity=100
scaffold12	130440	130967	.	-	.	ID=scaffold12-21_1-exon175aa;scaffold12-21;coverage=100; identity=100
scaffold12	132586	134177	.	-	.	ID=scaffold12-22_4-exon433aa;scaffold12-22;coverage=100; identity=100
scaffold12	134811	137326	.	+	.	ID=scaffold12-23_5-exon680aa;scaffold12-23;coverage=100; identity=100
scaffold12	137672	140352	.	-	.	ID=scaffold12-24_2-exon826aa;scaffold12-24;coverage=100; identity=100
scaffold12	142282	143412	.	+	.	ID=scaffold12-25_3-exon199aa;scaffold12-25;coverage=100; identity=100
scaffold12	145016	146907	.	+	.	ID=scaffold12-26_3-exon587aa;scaffold12-26;coverage=100; identity=100
scaffold12	147857	154856	.	+	.	ID=scaffold12-27_6-exon2026aa;scaffold12-27;coverage=100; identity=100
scaffold12	159337	160219	.	-	.	ID=scaffold12-28_2-exon267aa;scaffold12-28;coverage=100; identity=100
scaffold12	161816	163455	.	-	.	ID=scaffold12-29_3-exon483aa;scaffold12-29;coverage=100; identity=100
scaffold12	163930	170144	.	+	.	ID=scaffold12-30_9-exon1520aa;scaffold12-30;coverage=100; identity=100
scaffold12	171339	173191	.	-	.	ID=scaffold12-31_3-exon531aa;scaffold12-31;coverage=100; identity=100
scaffold12	174531	175913	.	-	.	ID=scaffold12-32_1-exon460aa;scaffold12-32;coverage=100; identity=100
scaffold12	176443	178465	.	-	.	ID=scaffold12-33_5-exon490aa;scaffold12-33;coverage=100; identity=100
scaffold12	181462	183606	.	-	.	ID=scaffold12-34_3-exon426aa;scaffold12-34;coverage=100; identity=100
scaffold12	189571	195877	.	+	.	ID=scaffold12-35_10-exon1419aa;scaffold12-35;coverage=100; identity=100
scaffold12	198012	199662	.	+	.	ID=scaffold12-36_4-exon480aa;scaffold12-36;coverage=100; identity=100
scaffold12	202329	203061	.	+	.	ID=scaffold12-37_3-exon108aa;scaffold12-37;coverage=100; identity=100
scaffold12	204090	205691	.	-	.	ID=scaffold12-38_1-exon533aa;scaffold12-38;coverage=100; identity=100
scaffold12	239742	241492	.	-	.	ID=scaffold12-39_6-exon477aa;scaffold12-39;coverage=100; identity=100
scaffold12	243123	245061	.	-	.	ID=scaffold12-40_4-exon576aa;scaffold12-40;coverage=100; identity=100
scaffold12	248047	249429	.	-	.	ID=scaffold12-41_1-exon460aa;scaffold12-41;coverage=100; identity=100
scaffold12	252602	254530	.	+	.	ID=scaffold12-42_3-exon602aa;scaffold12-42;coverage=100; identity=100
scaffold12	279978	281726	.	-	.	ID=scaffold12-43_3-exon485aa;scaffold12-43;coverage=100; identity=100
scaffold12	284065	291426	.	-	.	ID=scaffold12-44_5-exon2039aa;scaffold12-44;coverage=100; identity=100
scaffold12	295402	296205	.	+	.	ID=scaffold12-45_1-exon267aa;scaffold12-45;coverage=100; identity=100
scaffold12	296531	297448	.	-	.	ID=scaffold12-46_2-exon165aa;scaffold12-46;coverage=100; identity=100
scaffold12	298621	300192	.	-	.	ID=scaffold12-47_2-exon430aa;scaffold12-47;coverage=100; identity=100
scaffold12	309974	311662	.	+	.	ID=scaffold12-48_2-exon516aa;scaffold12-48;coverage=100; identity=100
scaffold12	313214	314904	.	-	.	ID=scaffold12-49_4-exon392aa;scaffold12-49;coverage=100; identity=100
scaffold12	315916	316868	.	-	.	ID=scaffold12-50_2-exon298aa;scaffold12-50;coverage=100; identity=100
scaffold12	322324	322769	.	+	.	ID=scaffold12-51_3-exon42aa;scaffold12-51;coverage=100; identity=100
scaffold12	323912	324616	.	-	.	ID=scaffold12-52_1-exon234aa;scaffold12-52;coverage=100; identity=100
scaffold12	360533	361636	.	+	.	ID=scaffold12-53_5-exon238aa;scaffold12-53;coverage=100; identity=100
scaffold12	362457	362858	.	-	.	ID=scaffold12-54_2-exon44aa;scaffold12-54;coverage=100; identity=100
scaffold12	366587	367632	.	+	.	ID=scaffold12-55_3-exon125aa;scaffold12-55;coverage=100; identity=100
scaffold12	371656	372567	.	+	.	ID=scaffold12-56_2-exon230aa;scaffold12-56;coverage=100; identity=100
scaffold12	373365	378557	.	+	.	ID=scaffold12-57_13-exon1155aa;scaffold12-57;coverage=100; identity=100
scaffold12	381306	381975	.	-	.	ID=scaffold12-58_2-exon144aa;scaffold12-58;coverage=100; identity=100
scaffold12	383208	384637	.	-	.	ID=scaffold12-59_3-exon182aa;scaffold12-59;coverage=100; identity=100
scaffold12	386083	387415	.	+	.	ID=scaffold12-60_2-exon402aa;scaffold12-60;coverage=100; identity=100
scaffold12	389618	390708	.	-	.	ID=scaffold12-61_2-exon346aa;scaffold12-61;coverage=100; identity=100
scaffold12	394340	395407	.	-	.	ID=scaffold12-62_2-exon336aa;scaffold12-62;coverage=100; identity=100
scaffold12	396390	397949	.	+	.	ID=scaffold12-63_1-exon519aa;scaffold12-63;coverage=100; identity=100
scaffold12	399316	400179	.	+	.	ID=scaffold12-64_3-exon214aa;scaffold12-64;coverage=100; identity=100
scaffold12	422708	423487	.	-	.	ID=scaffold12-65_2-exon239aa;scaffold12-65;coverage=100; identity=100
scaffold12	424882	426259	.	-	.	ID=scaffold12-66_3-exon205aa;scaffold12-66;coverage=100; identity=100
scaffold12	428590	430731	.	-	.	ID=scaffold12-67_4-exon622aa;scaffold12-67;coverage=100; identity=100
scaffold12	434919	436196	.	-	.	ID=scaffold12-68_3-exon387aa;scaffold12-68;coverage=100; identity=100
scaffold12	438595	439866	.	-	.	ID=scaffold12-69_3-exon374aa;scaffold12-69;coverage=100; identity=100
scaffold12	440791	442257	.	-	.	ID=scaffold12-70_5-exon383aa;scaffold12-70;coverage=100; identity=100
scaffold12	447427	448865	.	+	.	ID=scaffold12-71_2-exon460aa;scaffold12-71;coverage=100; identity=100
scaffold12	449096	449872	.	-	.	ID=scaffold12-72_1-exon258aa;scaffold12-72;coverage=100; identity=100
scaffold12	450476	451828	.	-	.	ID=scaffold12-73_1-exon450aa;scaffold12-73;coverage=100; identity=100
scaffold12	461461	463203	.	+	.	ID=scaffold12-74_4-exon482aa;scaffold12-74;coverage=100; identity=100
scaffold12	463434	464402	.	-	.	ID=scaffold12-75_3-exon257aa;scaffold12-75;coverage=100; identity=100
scaffold12	467049	470612	.	+	.	ID=scaffold12-76_4-exon795aa;scaffold12-76;coverage=100; identity=100
scaffold12	471157	471579	.	-	.	ID=scaffold12-77_2-exon110aa;scaffold12-77;coverage=100; identity=100
scaffold12	472988	474760	.	-	.	ID=scaffold12-78_5-exon433aa;scaffold12-78;coverage=100; identity=100
scaffold12	477656	479590	.	-	.	ID=scaffold12-79_5-exon513aa;scaffold12-79;coverage=100; identity=100
scaffold12	487256	488939	.	-	.	ID=scaffold12-80_3-exon402aa;scaffold12-80;coverage=100; identity=100
scaffold12	493508	493816	.	-	.	ID=scaffold12-81_1-exon102aa;scaffold12-81;coverage=100; identity=100
scaffold12	495357	495935	.	-	.	ID=scaffold12-82_1-exon192aa;scaffold12-82;coverage=100; identity=100
scaffold12	496712	497380	.	-	.	ID=scaffold12-83_1-exon222aa;scaffold12-83;coverage=100; identity=100
scaffold12	498588	499371	.	+	.	ID=scaffold12-84_2-exon219aa;scaffold12-84;coverage=100; identity=100
scaffold12	504512	505189	.	+	.	ID=scaffold12-85_1-exon225aa;scaffold12-85;coverage=100; identity=100
scaffold12	506912	508799	.	+	.	ID=scaffold12-86_3-exon545aa;scaffold12-86;coverage=100; identity=100
scaffold12	509818	510261	.	+	.	ID=scaffold12-87_1-exon147aa;scaffold12-87;coverage=100; identity=100
scaffold12	511271	511972	.	-	.	ID=scaffold12-88_2-exon114aa;scaffold12-88;coverage=100; identity=100
scaffold12	518589	520560	.	-	.	ID=scaffold12-89_9-exon426aa;scaffold12-89;coverage=100; identity=100
scaffold12	522927	524380	.	+	.	ID=scaffold12-90_2-exon436aa;scaffold12-90;coverage=100; identity=100
scaffold12	524717	526129	.	-	.	ID=scaffold12-91_2-exon409aa;scaffold12-91;coverage=100; identity=100
scaffold12	527079	527600	.	-	.	ID=scaffold12-92_3-exon123aa;scaffold12-92;coverage=100; identity=100
scaffold12	528667	530117	.	-	.	ID=scaffold12-93_3-exon393aa;scaffold12-93;coverage=100; identity=100
scaffold12	534396	534776	.	+	.	ID=scaffold12-94_1-exon126aa;scaffold12-94;coverage=100; identity=100
scaffold12	535909	536256	.	+	.	ID=scaffold12-95_1-exon115aa;scaffold12-95;coverage=100; identity=100
scaffold12	537690	538454	.	+	.	ID=scaffold12-96_1-exon254aa;scaffold12-96;coverage=100; identity=100
scaffold12	539141	543476	.	+	.	ID=scaffold12-97_3-exon1349aa;scaffold12-97;coverage=100; identity=100
scaffold12	550240	553023	.	+	.	ID=scaffold12-98_6-exon730aa;scaffold12-98;coverage=100; identity=100
scaffold12	554620	557620	.	+	.	ID=scaffold12-99_4-exon520aa;scaffold12-99;coverage=100; identity=100
scaffold12	563275	565190	.	+	.	ID=scaffold12-100_3-exon512aa;scaffold12-100;coverage=100; identity=100
scaffold12	565949	567821	.	-	.	ID=scaffold12-101_4-exon548aa;scaffold12-101;coverage=100; identity=100
scaffold12	569726	570347	.	-	.	ID=scaffold12-102_2-exon116aa;scaffold12-102;coverage=100; identity=100
scaffold12	571140	572116	.	+	.	ID=scaffold12-103_2-exon304aa;scaffold12-103;coverage=100; identity=100
scaffold12	574557	575723	.	+	.	ID=scaffold12-104_1-exon388aa;scaffold12-104;coverage=100; identity=100
scaffold12	578502	580724	.	-	.	ID=scaffold12-105_4-exon600aa;scaffold12-105;coverage=100; identity=100
scaffold12	582228	583119	.	+	.	ID=scaffold12-106_4-exon146aa;scaffold12-106;coverage=100; identity=100
scaffold12	583496	584506	.	-	.	ID=scaffold12-107_1-exon336aa;scaffold12-107;coverage=100; identity=100
scaffold12	585293	587025	.	-	.	ID=scaffold12-108_2-exon557aa;scaffold12-108;coverage=100; identity=100
scaffold12	589575	591281	.	+	.	ID=scaffold12-109_6-exon436aa;scaffold12-109;coverage=100; identity=100
scaffold12	592025	593161	.	-	.	ID=scaffold12-110_3-exon325aa;scaffold12-110;coverage=100; identity=100
scaffold12	597588	598720	.	+	.	ID=scaffold12-111_2-exon357aa;scaffold12-111;coverage=100; identity=100
scaffold12	599465	603565	.	-	.	ID=scaffold12-112_7-exon605aa;scaffold12-112;coverage=100; identity=100
scaffold12	605294	606516	.	+	.	ID=scaffold12-113_3-exon367aa;scaffold12-113;coverage=100; identity=100
scaffold12	606817	608862	.	-	.	ID=scaffold12-114_5-exon455aa;scaffold12-114;coverage=100; identity=100
scaffold12	613264	614286	.	+	.	ID=scaffold12-115_1-exon340aa;scaffold12-115;coverage=100; identity=100
scaffold12	615028	618671	.	+	.	ID=scaffold12-116_6-exon862aa;scaffold12-116;coverage=100; identity=100
scaffold12	621056	622282	.	-	.	ID=scaffold12-117_5-exon202aa;scaffold12-117;coverage=100; identity=100
scaffold12	623326	624285	.	-	.	ID=scaffold12-118_2-exon278aa;scaffold12-118;coverage=100; identity=100
scaffold12	626750	627251	.	+	.	ID=scaffold12-119_2-exon124aa;scaffold12-119;coverage=100; identity=100
scaffold12	628058	629242	.	-	.	ID=scaffold12-120_1-exon394aa;scaffold12-120;coverage=100; identity=100
scaffold12	689618	690575	.	-	.	ID=scaffold12-121_2-exon279aa;scaffold12-121;coverage=100; identity=100
scaffold12	735912	736622	.	+	.	ID=scaffold12-122_4-exon38aa;scaffold12-122;coverage=100; identity=100
scaffold12	779746	779832	.	-	.	ID=scaffold12-123_2-exon11aa;scaffold12-123;coverage=100; identity=100
scaffold12	786807	787099	.	-	.	ID=scaffold12-124_3-exon16aa;scaffold12-124;coverage=100; identity=100
scaffold12	791857	792540	.	-	.	ID=scaffold12-125_4-exon26aa;scaffold12-125;coverage=100; identity=100
scaffold12	798859	801511	.	+	.	ID=scaffold12-126_4-exon771aa;scaffold12-126;coverage=100; identity=100
scaffold12	802436	803982	.	-	.	ID=scaffold12-127_4-exon426aa;scaffold12-127;coverage=100; identity=100
scaffold12	806082	807531	.	-	.	ID=scaffold12-128_2-exon458aa;scaffold12-128;coverage=100; identity=100
scaffold12	808297	815525	.	+	.	ID=scaffold12-129_7-exon2264aa;scaffold12-129;coverage=100; identity=100
scaffold12	817758	818516	.	-	.	ID=scaffold12-130_2-exon194aa;scaffold12-130;coverage=100; identity=100
scaffold12	821387	822800	.	+	.	ID=scaffold12-131_3-exon344aa;scaffold12-131;coverage=100; identity=100
scaffold12	826606	827199	.	+	.	ID=scaffold12-132_2-exon173aa;scaffold12-132;coverage=100; identity=100
scaffold12	828056	828311	.	+	.	ID=scaffold12-133_2-exon24aa;scaffold12-133;coverage=100; identity=100
scaffold12	832394	833585	.	+	.	ID=scaffold12-134_3-exon341aa;scaffold12-134;coverage=100; identity=100
scaffold12	834022	836099	.	-	.	ID=scaffold12-135_6-exon467aa;scaffold12-135;coverage=100; identity=100
scaffold12	836748	838007	.	+	.	ID=scaffold12-136_3-exon361aa;scaffold12-136;coverage=100; identity=100
scaffold12	842108	842259	.	-	.	ID=scaffold12-137_2-exon10aa;scaffold12-137;coverage=100; identity=100
scaffold12	847211	848395	.	-	.	ID=scaffold12-138_4-exon63aa;scaffold12-138;coverage=100; identity=100
scaffold12	850355	853523	.	+	.	ID=scaffold12-139_7-exon702aa;scaffold12-139;coverage=100; identity=100
scaffold12	853956	855134	.	-	.	ID=scaffold12-140_4-exon312aa;scaffold12-140;coverage=100; identity=100
scaffold12	859467	861035	.	+	.	ID=scaffold12-141_4-exon456aa;scaffold12-141;coverage=100; identity=100
scaffold12	861393	861906	.	-	.	ID=scaffold12-142_2-exon148aa;scaffold12-142;coverage=100; identity=100
scaffold12	862610	863071	.	-	.	ID=scaffold12-143_1-exon153aa;scaffold12-143;coverage=100; identity=100
scaffold12	864182	866188	.	-	.	ID=scaffold12-144_5-exon470aa;scaffold12-144;coverage=100; identity=100
scaffold12	874373	876293	.	+	.	ID=scaffold12-145_7-exon476aa;scaffold12-145;coverage=100; identity=100
scaffold12	877104	878017	.	+	.	ID=scaffold12-146_3-exon218aa;scaffold12-146;coverage=100; identity=100
scaffold12	880999	881776	.	-	.	ID=scaffold12-147_3-exon126aa;scaffold12-147;coverage=100; identity=100
scaffold12	882336	884836	.	-	.	ID=scaffold12-148_6-exon646aa;scaffold12-148;coverage=100; identity=100
scaffold12	886929	888927	.	-	.	ID=scaffold12-149_7-exon472aa;scaffold12-149;coverage=100; identity=100
scaffold12	890550	892294	.	-	.	ID=scaffold12-150_6-exon418aa;scaffold12-150;coverage=100; identity=100
scaffold12	895179	896066	.	-	.	ID=scaffold12-151_3-exon141aa;scaffold12-151;coverage=100; identity=100
scaffold12	897082	897660	.	+	.	ID=scaffold12-152_2-exon154aa;scaffold12-152;coverage=100; identity=100
scaffold12	901060	901488	.	+	.	ID=scaffold12-153_1-exon142aa;scaffold12-153;coverage=100; identity=100
scaffold12	901787	903091	.	+	.	ID=scaffold12-154_4-exon305aa;scaffold12-154;coverage=100; identity=100
scaffold12	903802	906196	.	-	.	ID=scaffold12-155_4-exon550aa;scaffold12-155;coverage=100; identity=100
scaffold12	908600	910341	.	+	.	ID=scaffold12-156_5-exon406aa;scaffold12-156;coverage=100; identity=100
scaffold12	913566	915836	.	+	.	ID=scaffold12-157_8-exon573aa;scaffold12-157;coverage=100; identity=100
scaffold12	916498	917253	.	-	.	ID=scaffold12-158_3-exon202aa;scaffold12-158;coverage=100; identity=100
scaffold12	919070	919780	.	-	.	ID=scaffold12-159_2-exon168aa;scaffold12-159;coverage=100; identity=100
scaffold12	921116	922253	.	-	.	ID=scaffold12-160_3-exon307aa;scaffold12-160;coverage=100; identity=100
scaffold12	924627	925919	.	+	.	ID=scaffold12-161_2-exon352aa;scaffold12-161;coverage=100; identity=100
scaffold12	928614	930415	.	+	.	ID=scaffold12-162_6-exon449aa;scaffold12-162;coverage=100; identity=100
scaffold12	931026	933467	.	-	.	ID=scaffold12-163_4-exon569aa;scaffold12-163;coverage=100; identity=100
scaffold12	935329	937572	.	+	.	ID=scaffold12-164_8-exon543aa;scaffold12-164;coverage=100; identity=100
scaffold12	938460	940232	.	-	.	ID=scaffold12-165_7-exon463aa;scaffold12-165;coverage=100; identity=100
scaffold12	942436	943541	.	+	.	ID=scaffold12-166_3-exon333aa;scaffold12-166;coverage=100; identity=100
scaffold12	948605	951806	.	-	.	ID=scaffold12-167_6-exon972aa;scaffold12-167;coverage=100; identity=100
scaffold12	953388	956765	.	+	.	ID=scaffold12-168_13-exon799aa;scaffold12-168;coverage=100; identity=100
scaffold12	957619	959430	.	+	.	ID=scaffold12-169_3-exon521aa;scaffold12-169;coverage=100; identity=100
scaffold12	959828	962119	.	-	.	ID=scaffold12-170_6-exon641aa;scaffold12-170;coverage=100; identity=100
scaffold12	962913	966022	.	+	.	ID=scaffold12-171_2-exon1012aa;scaffold12-171;coverage=100; identity=100
scaffold12	967563	968868	.	+	.	ID=scaffold12-172_2-exon410aa;scaffold12-172;coverage=100; identity=100
scaffold12	970789	971862	.	-	.	ID=scaffold12-173_2-exon285aa;scaffold12-173;coverage=100; identity=100
scaffold12	974004	977171	.	-	.	ID=scaffold12-174_4-exon982aa;scaffold12-174;coverage=100; identity=100
scaffold12	982364	982651	.	+	.	ID=scaffold12-175_2-exon69aa;scaffold12-175;coverage=100; identity=100
scaffold12	984148	985131	.	-	.	ID=scaffold12-176_1-exon327aa;scaffold12-176;coverage=100; identity=100
scaffold12	986873	988354	.	+	.	ID=scaffold12-177_1-exon493aa;scaffold12-177;coverage=100; identity=100
scaffold12	988922	990421	.	-	.	ID=scaffold12-178_2-exon469aa;scaffold12-178;coverage=100; identity=100
scaffold12	991068	991382	.	+	.	ID=scaffold12-179_2-exon87aa;scaffold12-179;coverage=100; identity=100
scaffold12	992667	996024	.	-	.	ID=scaffold12-180_2-exon1019aa;scaffold12-180;coverage=100; identity=100
scaffold12	997237	997944	.	+	.	ID=scaffold12-181_1-exon235aa;scaffold12-181;coverage=100; identity=100
scaffold12	998552	999785	.	-	.	ID=scaffold12-182_7-exon261aa;scaffold12-182;coverage=100; identity=100
scaffold12	1001371	1003154	.	-	.	ID=scaffold12-183_2-exon575aa;scaffold12-183;coverage=100; identity=100
scaffold12	1003890	1005315	.	+	.	ID=scaffold12-184_5-exon333aa;scaffold12-184;coverage=100; identity=100
scaffold12	1006668	1007567	.	-	.	ID=scaffold12-185_3-exon236aa;scaffold12-185;coverage=100; identity=100
scaffold12	1009762	1011131	.	+	.	ID=scaffold12-186_2-exon439aa;scaffold12-186;coverage=100; identity=100
scaffold12	1011817	1013458	.	-	.	ID=scaffold12-187_3-exon323aa;scaffold12-187;coverage=100; identity=100
scaffold12	1015968	1018067	.	-	.	ID=scaffold12-188_5-exon543aa;scaffold12-188;coverage=100; identity=100
scaffold12	1019646	1020222	.	+	.	ID=scaffold12-189_2-exon139aa;scaffold12-189;coverage=100; identity=100
scaffold12	1022405	1024882	.	-	.	ID=scaffold12-190_7-exon460aa;scaffold12-190;coverage=100; identity=100
scaffold12	1028022	1028835	.	+	.	ID=scaffold12-191_3-exon162aa;scaffold12-191;coverage=100; identity=100
scaffold12	1029309	1031963	.	-	.	ID=scaffold12-192_6-exon577aa;scaffold12-192;coverage=100; identity=100
scaffold12	1035279	1036787	.	-	.	ID=scaffold12-193_3-exon397aa;scaffold12-193;coverage=100; identity=100
scaffold12	1040191	1042668	.	+	.	ID=scaffold12-194_5-exon612aa;scaffold12-194;coverage=100; identity=100
scaffold12	1043458	1046010	.	-	.	ID=scaffold12-195_4-exon690aa;scaffold12-195;coverage=100; identity=100
scaffold12	1048875	1049295	.	-	.	ID=scaffold12-196_2-exon101aa;scaffold12-196;coverage=100; identity=100
scaffold12	1050879	1052390	.	+	.	ID=scaffold12-197_2-exon425aa;scaffold12-197;coverage=100; identity=100
scaffold12	1052737	1061368	.	-	.	ID=scaffold12-198_15-exon2057aa;scaffold12-198;coverage=100; identity=100
scaffold12	1063001	1064512	.	+	.	ID=scaffold12-199_2-exon460aa;scaffold12-199;coverage=100; identity=100
scaffold12	1065217	1067706	.	+	.	ID=scaffold12-200_4-exon560aa;scaffold12-200;coverage=100; identity=100
scaffold12	1069532	1070515	.	-	.	ID=scaffold12-201_2-exon302aa;scaffold12-201;coverage=100; identity=100
scaffold12	1072241	1074766	.	+	.	ID=scaffold12-202_7-exon601aa;scaffold12-202;coverage=100; identity=100
scaffold12	1075277	1077322	.	-	.	ID=scaffold12-203_6-exon473aa;scaffold12-203;coverage=100; identity=100
scaffold12	1079023	1079928	.	+	.	ID=scaffold12-204_3-exon189aa;scaffold12-204;coverage=100; identity=100
scaffold12	1080487	1080726	.	-	.	ID=scaffold12-205_1-exon79aa;scaffold12-205;coverage=100; identity=100
scaffold12	1081845	1086796	.	+	.	ID=scaffold12-206_10-exon1229aa;scaffold12-206;coverage=100; identity=100
scaffold12	1087339	1088739	.	+	.	ID=scaffold12-207_1-exon466aa;scaffold12-207;coverage=100; identity=100
scaffold12	1089305	1090723	.	+	.	ID=scaffold12-208_2-exon428aa;scaffold12-208;coverage=100; identity=100
scaffold12	1093258	1095499	.	+	.	ID=scaffold12-209_3-exon328aa;scaffold12-209;coverage=100; identity=100
scaffold12	1096969	1097252	.	+	.	ID=scaffold12-210_2-exon45aa;scaffold12-210;coverage=100; identity=100
scaffold12	1099906	1100832	.	+	.	ID=scaffold12-211_2-exon261aa;scaffold12-211;coverage=100; identity=100
scaffold12	1101815	1102768	.	+	.	ID=scaffold12-212_4-exon221aa;scaffold12-212;coverage=100; identity=100
scaffold12	1103423	1105246	.	-	.	ID=scaffold12-213_4-exon498aa;scaffold12-213;coverage=100; identity=100
scaffold12	1106291	1108951	.	+	.	ID=scaffold12-214_7-exon647aa;scaffold12-214;coverage=100; identity=100
scaffold12	1111495	1113330	.	+	.	ID=scaffold12-215_4-exon473aa;scaffold12-215;coverage=100; identity=100
scaffold12	1179737	1181685	.	+	.	ID=scaffold12-216_4-exon530aa;scaffold12-216;coverage=100; identity=100
scaffold12	1184768	1187086	.	-	.	ID=scaffold12-217_5-exon362aa;scaffold12-217;coverage=100; identity=100
scaffold12	1187994	1190413	.	+	.	ID=scaffold12-218_8-exon461aa;scaffold12-218;coverage=100; identity=100
scaffold12	1191857	1194147	.	-	.	ID=scaffold12-219_4-exon510aa;scaffold12-219;coverage=100; identity=100
scaffold12	1198559	1199844	.	+	.	ID=scaffold12-220_2-exon366aa;scaffold12-220;coverage=100; identity=100
scaffold12	1200815	1201220	.	+	.	ID=scaffold12-221_2-exon101aa;scaffold12-221;coverage=100; identity=100
scaffold12	1202300	1202874	.	+	.	ID=scaffold12-222_2-exon158aa;scaffold12-222;coverage=100; identity=100
scaffold12	1203276	1205572	.	-	.	ID=scaffold12-223_6-exon640aa;scaffold12-223;coverage=100; identity=100
scaffold12	1206696	1207436	.	-	.	ID=scaffold12-224_1-exon246aa;scaffold12-224;coverage=100; identity=100
scaffold12	1208160	1209839	.	+	.	ID=scaffold12-225_3-exon487aa;scaffold12-225;coverage=100; identity=100
scaffold12	1210946	1214049	.	+	.	ID=scaffold12-226_8-exon767aa;scaffold12-226;coverage=100; identity=100
scaffold12	1215930	1216594	.	+	.	ID=scaffold12-227_4-exon82aa;scaffold12-227;coverage=100; identity=100
scaffold12	1218254	1218946	.	-	.	ID=scaffold12-228_5-exon117aa;scaffold12-228;coverage=100; identity=100
scaffold12	1220531	1221828	.	+	.	ID=scaffold12-229_3-exon200aa;scaffold12-229;coverage=100; identity=100
scaffold12	1222815	1227482	.	+	.	ID=scaffold12-230_5-exon1406aa;scaffold12-230;coverage=100; identity=100
scaffold12	1228326	1229376	.	-	.	ID=scaffold12-231_2-exon330aa;scaffold12-231;coverage=100; identity=100
scaffold12	1232456	1233911	.	+	.	ID=scaffold12-232_4-exon410aa;scaffold12-232;coverage=100; identity=100
scaffold12	1234895	1237665	.	+	.	ID=scaffold12-233_4-exon684aa;scaffold12-233;coverage=100; identity=100
scaffold12	1238555	1239177	.	+	.	ID=scaffold12-234_2-exon177aa;scaffold12-234;coverage=100; identity=100
scaffold12	1240711	1242023	.	+	.	ID=scaffold12-235_4-exon322aa;scaffold12-235;coverage=100; identity=100
scaffold12	1243222	1243911	.	+	.	ID=scaffold12-236_2-exon198aa;scaffold12-236;coverage=100; identity=100
scaffold12	1245606	1247543	.	+	.	ID=scaffold12-237_3-exon603aa;scaffold12-237;coverage=100; identity=100
scaffold12	1253975	1258987	.	+	.	ID=scaffold12-238_5-exon1460aa;scaffold12-238;coverage=100; identity=100
scaffold12	1260262	1261591	.	-	.	ID=scaffold12-239_2-exon327aa;scaffold12-239;coverage=100; identity=100
scaffold12	1264342	1265262	.	-	.	ID=scaffold12-240_1-exon306aa;scaffold12-240;coverage=100; identity=100
scaffold12	1266358	1268266	.	-	.	ID=scaffold12-241_2-exon600aa;scaffold12-241;coverage=100; identity=100
scaffold12	1268996	1269778	.	-	.	ID=scaffold12-242_2-exon238aa;scaffold12-242;coverage=100; identity=100
scaffold12	1271003	1274702	.	+	.	ID=scaffold12-243_6-exon958aa;scaffold12-243;coverage=100; identity=100
scaffold12	1276261	1278065	.	-	.	ID=scaffold12-244_5-exon433aa;scaffold12-244;coverage=100; identity=100
scaffold12	1281686	1285876	.	-	.	ID=scaffold12-245_7-exon1226aa;scaffold12-245;coverage=100; identity=100
scaffold12	1290410	1292749	.	-	.	ID=scaffold12-246_3-exon712aa;scaffold12-246;coverage=100; identity=100
scaffold12	1293850	1296458	.	-	.	ID=scaffold12-247_4-exon236aa;scaffold12-247;coverage=100; identity=100
scaffold12	1297309	1297614	.	+	.	ID=scaffold12-248_1-exon101aa;scaffold12-248;coverage=100; identity=100
scaffold12	1298668	1300210	.	+	.	ID=scaffold12-249_5-exon420aa;scaffold12-249;coverage=100; identity=100
scaffold12	1300997	1302638	.	+	.	ID=scaffold12-250_8-exon351aa;scaffold12-250;coverage=100; identity=100
scaffold12	1303106	1304662	.	-	.	ID=scaffold12-251_6-exon409aa;scaffold12-251;coverage=100; identity=100
scaffold12	1306745	1309286	.	+	.	ID=scaffold12-252_6-exon701aa;scaffold12-252;coverage=100; identity=100
scaffold12	1311297	1313023	.	+	.	ID=scaffold12-253_4-exon506aa;scaffold12-253;coverage=100; identity=100
scaffold12	1313548	1317381	.	+	.	ID=scaffold12-254_7-exon947aa;scaffold12-254;coverage=100; identity=100
scaffold12	1319599	1321467	.	+	.	ID=scaffold12-255_5-exon521aa;scaffold12-255;coverage=100; identity=100
scaffold12	1322875	1324634	.	+	.	ID=scaffold12-256_5-exon420aa;scaffold12-256;coverage=100; identity=100
scaffold12	1326579	1327218	.	+	.	ID=scaffold12-257_3-exon150aa;scaffold12-257;coverage=100; identity=100
scaffold12	1329291	1330888	.	+	.	ID=scaffold12-258_3-exon441aa;scaffold12-258;coverage=100; identity=100
scaffold12	1332249	1333388	.	-	.	ID=scaffold12-259_2-exon350aa;scaffold12-259;coverage=100; identity=100
scaffold12	1334360	1335279	.	+	.	ID=scaffold12-260_2-exon269aa;scaffold12-260;coverage=100; identity=100
scaffold12	1337822	1338763	.	+	.	ID=scaffold12-261_1-exon313aa;scaffold12-261;coverage=100; identity=100
scaffold12	1340335	1346531	.	+	.	ID=scaffold12-262_13-exon1404aa;scaffold12-262;coverage=100; identity=100
scaffold12	1348450	1351764	.	+	.	ID=scaffold12-263_8-exon949aa;scaffold12-263;coverage=100; identity=100
scaffold12	1353080	1353372	.	-	.	ID=scaffold12-264_2-exon78aa;scaffold12-264;coverage=100; identity=100
scaffold12	1356195	1356428	.	-	.	ID=scaffold12-265_1-exon77aa;scaffold12-265;coverage=100; identity=100
scaffold12	1359427	1361471	.	+	.	ID=scaffold12-266_6-exon516aa;scaffold12-266;coverage=100; identity=100
scaffold12	1362651	1364083	.	+	.	ID=scaffold12-267_2-exon400aa;scaffold12-267;coverage=100; identity=100
scaffold12	1366857	1367967	.	+	.	ID=scaffold12-268_3-exon151aa;scaffold12-268;coverage=100; identity=100
scaffold12	1369393	1373345	.	-	.	ID=scaffold12-269_12-exon536aa;scaffold12-269;coverage=100; identity=100
scaffold12	1374581	1375696	.	+	.	ID=scaffold12-270_1-exon371aa;scaffold12-270;coverage=100; identity=100
scaffold12	1377542	1377741	.	+	.	ID=scaffold12-271_2-exon35aa;scaffold12-271;coverage=100; identity=100
scaffold12	1377862	1378356	.	-	.	ID=scaffold12-272_1-exon164aa;scaffold12-272;coverage=100; identity=100
scaffold12	1380625	1381552	.	-	.	ID=scaffold12-273_3-exon171aa;scaffold12-273;coverage=100; identity=100
scaffold12	1383950	1385559	.	-	.	ID=scaffold12-274_5-exon355aa;scaffold12-274;coverage=100; identity=100
scaffold12	1387352	1389102	.	+	.	ID=scaffold12-275_5-exon413aa;scaffold12-275;coverage=100; identity=100
scaffold12	1391039	1393189	.	+	.	ID=scaffold12-276_3-exon430aa;scaffold12-276;coverage=100; identity=100
scaffold12	1393492	1393905	.	-	.	ID=scaffold12-277_2-exon61aa;scaffold12-277;coverage=100; identity=100
scaffold12	1394684	1396339	.	+	.	ID=scaffold12-278_3-exon469aa;scaffold12-278;coverage=100; identity=100
scaffold12	1398750	1400637	.	-	.	ID=scaffold12-279_3-exon322aa;scaffold12-279;coverage=100; identity=100
scaffold12	1403415	1406519	.	-	.	ID=scaffold12-280_4-exon800aa;scaffold12-280;coverage=100; identity=100
scaffold12	1414159	1415318	.	-	.	ID=scaffold12-281_3-exon324aa;scaffold12-281;coverage=100; identity=100
scaffold12	1417444	1419594	.	-	.	ID=scaffold12-282_3-exon561aa;scaffold12-282;coverage=100; identity=100
scaffold12	1428726	1430731	.	+	.	ID=scaffold12-283_2-exon647aa;scaffold12-283;coverage=100; identity=100
scaffold12	1432401	1433698	.	+	.	ID=scaffold12-284_3-exon265aa;scaffold12-284;coverage=100; identity=100
scaffold12	1434890	1436464	.	+	.	ID=scaffold12-285_3-exon479aa;scaffold12-285;coverage=100; identity=100
scaffold12	1436756	1437652	.	-	.	ID=scaffold12-286_1-exon298aa;scaffold12-286;coverage=100; identity=100
scaffold12	1438598	1440064	.	-	.	ID=scaffold12-287_1-exon488aa;scaffold12-287;coverage=100; identity=100
scaffold12	1440651	1442431	.	-	.	ID=scaffold12-288_4-exon459aa;scaffold12-288;coverage=100; identity=100
scaffold12	1443444	1443983	.	-	.	ID=scaffold12-289_2-exon112aa;scaffold12-289;coverage=100; identity=100
scaffold12	1445412	1446050	.	+	.	ID=scaffold12-290_1-exon212aa;scaffold12-290;coverage=100; identity=100
scaffold12	1448185	1448807	.	-	.	ID=scaffold12-291_2-exon177aa;scaffold12-291;coverage=100; identity=100
scaffold12	1449662	1452028	.	+	.	ID=scaffold12-292_12-exon545aa;scaffold12-292;coverage=100; identity=100
scaffold12	1452920	1454191	.	+	.	ID=scaffold12-293_1-exon423aa;scaffold12-293;coverage=100; identity=100
scaffold12	1456814	1458364	.	-	.	ID=scaffold12-294_1-exon516aa;scaffold12-294;coverage=100; identity=100
scaffold12	1461689	1464136	.	-	.	ID=scaffold12-295_2-exon677aa;scaffold12-295;coverage=100; identity=100
scaffold12	1493433	1495627	.	+	.	ID=scaffold12-296_4-exon387aa;scaffold12-296;coverage=100; identity=100
scaffold12	1501148	1503385	.	+	.	ID=scaffold12-297_2-exon724aa;scaffold12-297;coverage=100; identity=100
scaffold12	1505000	1507374	.	-	.	ID=scaffold12-298_5-exon654aa;scaffold12-298;coverage=100; identity=100
scaffold12	1512966	1514035	.	-	.	ID=scaffold12-299_3-exon306aa;scaffold12-299;coverage=100; identity=100
scaffold12	1515579	1518113	.	+	.	ID=scaffold12-300_5-exon692aa;scaffold12-300;coverage=100; identity=100
scaffold12	1519673	1520023	.	+	.	ID=scaffold12-301_1-exon116aa;scaffold12-301;coverage=100; identity=100
scaffold12	1520972	1522433	.	+	.	ID=scaffold12-302_2-exon378aa;scaffold12-302;coverage=100; identity=100
scaffold12	1523189	1524658	.	-	.	ID=scaffold12-303_5-exon351aa;scaffold12-303;coverage=100; identity=100
scaffold12	1525490	1526317	.	+	.	ID=scaffold12-304_2-exon225aa;scaffold12-304;coverage=100; identity=100
scaffold12	1527166	1528239	.	-	.	ID=scaffold12-305_3-exon258aa;scaffold12-305;coverage=100; identity=100
scaffold12	1529296	1531278	.	-	.	ID=scaffold12-306_4-exon470aa;scaffold12-306;coverage=100; identity=100
scaffold12	1533470	1534447	.	-	.	ID=scaffold12-307_1-exon325aa;scaffold12-307;coverage=100; identity=100
scaffold12	1535308	1539309	.	-	.	ID=scaffold12-308_8-exon1064aa;scaffold12-308;coverage=100; identity=100
scaffold12	1541988	1545187	.	-	.	ID=scaffold12-309_2-exon674aa;scaffold12-309;coverage=100; identity=100
scaffold12	1546211	1547817	.	+	.	ID=scaffold12-310_2-exon510aa;scaffold12-310;coverage=100; identity=100
scaffold12	1549208	1552319	.	+	.	ID=scaffold12-311_6-exon909aa;scaffold12-311;coverage=100; identity=100
scaffold12	1554168	1555902	.	+	.	ID=scaffold12-312_5-exon480aa;scaffold12-312;coverage=100; identity=100
scaffold12	1556896	1561069	.	-	.	ID=scaffold12-313_7-exon1026aa;scaffold12-313;coverage=100; identity=100
scaffold12	1609995	1610093	.	+	.	ID=scaffold12-314_2-exon9aa;scaffold12-314;coverage=100; identity=100
scaffold12	1708938	1711122	.	-	.	ID=scaffold12-315_3-exon680aa;scaffold12-315;coverage=100; identity=100
scaffold12	1716599	1718559	.	-	.	ID=scaffold12-316_3-exon599aa;scaffold12-316;coverage=100; identity=100
scaffold12	1720770	1722640	.	+	.	ID=scaffold12-317_3-exon568aa;scaffold12-317;coverage=100; identity=100
scaffold12	1725119	1726189	.	+	.	ID=scaffold12-318_3-exon112aa;scaffold12-318;coverage=100; identity=100
scaffold12	1727118	1729007	.	-	.	ID=scaffold12-319_2-exon586aa;scaffold12-319;coverage=100; identity=100
scaffold12	1741459	1743005	.	-	.	ID=scaffold12-320_3-exon387aa;scaffold12-320;coverage=100; identity=100
scaffold12	1747552	1749271	.	+	.	ID=scaffold12-321_2-exon542aa;scaffold12-321;coverage=100; identity=100
scaffold12	1752916	1754166	.	+	.	ID=scaffold12-322_1-exon416aa;scaffold12-322;coverage=100; identity=100
scaffold12	1761792	1762064	.	+	.	ID=scaffold12-323_1-exon90aa;scaffold12-323;coverage=100; identity=100
scaffold12	1762761	1764290	.	+	.	ID=scaffold12-324_4-exon268aa;scaffold12-324;coverage=100; identity=100
scaffold12	1768403	1769292	.	-	.	ID=scaffold12-325_2-exon190aa;scaffold12-325;coverage=100; identity=100
scaffold12	1780055	1780492	.	+	.	ID=scaffold12-326_1-exon145aa;scaffold12-326;coverage=100; identity=100
scaffold12	1782590	1782859	.	+	.	ID=scaffold12-327_1-exon89aa;scaffold12-327;coverage=100; identity=100
scaffold12	1795395	1797280	.	-	.	ID=scaffold12-328_5-exon475aa;scaffold12-328;coverage=100; identity=100
scaffold12	1798808	1801687	.	+	.	ID=scaffold12-329_5-exon852aa;scaffold12-329;coverage=100; identity=100
scaffold12	1803745	1805027	.	-	.	ID=scaffold12-330_3-exon352aa;scaffold12-330;coverage=100; identity=100
scaffold12	1808117	1808760	.	-	.	ID=scaffold12-331_3-exon72aa;scaffold12-331;coverage=100; identity=100
scaffold12	1812051	1813178	.	+	.	ID=scaffold12-332_4-exon256aa;scaffold12-332;coverage=100; identity=100
scaffold12	1814319	1815821	.	+	.	ID=scaffold12-333_4-exon369aa;scaffold12-333;coverage=100; identity=100
scaffold13	21484	22266	.	+	.	ID=scaffold13-2_3-exon202aa;scaffold13-2;coverage=100; identity=100
scaffold13	23107	24772	.	-	.	ID=scaffold13-3_6-exon312aa;scaffold13-3;coverage=100; identity=100
scaffold13	26323	32763	.	-	.	ID=scaffold13-4_6-exon1633aa;scaffold13-4;coverage=100; identity=100
scaffold13	34604	35059	.	+	.	ID=scaffold13-5_2-exon129aa;scaffold13-5;coverage=100; identity=100
scaffold13	35738	36781	.	+	.	ID=scaffold13-6_2-exon278aa;scaffold13-6;coverage=100; identity=100
scaffold13	37206	39546	.	-	.	ID=scaffold13-7_2-exon736aa;scaffold13-7;coverage=100; identity=100
scaffold13	45172	46390	.	+	.	ID=scaffold13-8_2-exon155aa;scaffold13-8;coverage=100; identity=100
scaffold13	47842	49831	.	+	.	ID=scaffold13-9_3-exon546aa;scaffold13-9;coverage=100; identity=100
scaffold13	54223	55983	.	+	.	ID=scaffold13-10_5-exon444aa;scaffold13-10;coverage=100; identity=100
scaffold13	56578	58149	.	-	.	ID=scaffold13-11_1-exon523aa;scaffold13-11;coverage=100; identity=100
scaffold13	58735	60226	.	-	.	ID=scaffold13-12_2-exon479aa;scaffold13-12;coverage=100; identity=100
scaffold13	62860	63679	.	-	.	ID=scaffold13-13_2-exon254aa;scaffold13-13;coverage=100; identity=100
scaffold13	64681	67039	.	+	.	ID=scaffold13-14_4-exon728aa;scaffold13-14;coverage=100; identity=100
scaffold13	69105	70487	.	+	.	ID=scaffold13-15_2-exon428aa;scaffold13-15;coverage=100; identity=100
scaffold13	72125	73177	.	-	.	ID=scaffold13-16_2-exon330aa;scaffold13-16;coverage=100; identity=100
scaffold13	75466	75702	.	+	.	ID=scaffold13-17_1-exon78aa;scaffold13-17;coverage=100; identity=100
scaffold13	76081	77800	.	-	.	ID=scaffold13-18_4-exon516aa;scaffold13-18;coverage=100; identity=100
scaffold13	79679	80977	.	-	.	ID=scaffold13-19_2-exon408aa;scaffold13-19;coverage=100; identity=100
scaffold13	81502	82794	.	-	.	ID=scaffold13-20_2-exon385aa;scaffold13-20;coverage=100; identity=100
scaffold13	86495	87922	.	+	.	ID=scaffold13-21_2-exon451aa;scaffold13-21;coverage=100; identity=100
scaffold13	89039	91659	.	+	.	ID=scaffold13-22_4-exon750aa;scaffold13-22;coverage=100; identity=100
scaffold13	95991	102188	.	+	.	ID=scaffold13-23_5-exon1879aa;scaffold13-23;coverage=100; identity=100
scaffold13	104158	107835	.	-	.	ID=scaffold13-24_2-exon1120aa;scaffold13-24;coverage=100; identity=100
scaffold13	111016	111589	.	-	.	ID=scaffold13-25_3-exon111aa;scaffold13-25;coverage=100; identity=100
scaffold13	117455	119826	.	+	.	ID=scaffold13-26_3-exon750aa;scaffold13-26;coverage=100; identity=100
scaffold13	120668	123505	.	+	.	ID=scaffold13-27_10-exon577aa;scaffold13-27;coverage=100; identity=100
scaffold13	124151	126076	.	-	.	ID=scaffold13-28_2-exon437aa;scaffold13-28;coverage=100; identity=100
scaffold13	127138	130476	.	-	.	ID=scaffold13-29_3-exon916aa;scaffold13-29;coverage=100; identity=100
scaffold13	134187	135428	.	+	.	ID=scaffold13-30_4-exon326aa;scaffold13-30;coverage=100; identity=100
scaffold13	135885	137260	.	-	.	ID=scaffold13-31_3-exon411aa;scaffold13-31;coverage=100; identity=100
scaffold13	138292	140632	.	+	.	ID=scaffold13-32_3-exon739aa;scaffold13-32;coverage=100; identity=100
scaffold13	140985	142078	.	-	.	ID=scaffold13-33_2-exon306aa;scaffold13-33;coverage=100; identity=100
scaffold13	142594	144392	.	-	.	ID=scaffold13-34_5-exon429aa;scaffold13-34;coverage=100; identity=100
scaffold13	150242	151850	.	+	.	ID=scaffold13-35_3-exon475aa;scaffold13-35;coverage=100; identity=100
scaffold13	152770	154403	.	-	.	ID=scaffold13-36_2-exon491aa;scaffold13-36;coverage=100; identity=100
scaffold13	155914	157940	.	+	.	ID=scaffold13-37_3-exon636aa;scaffold13-37;coverage=100; identity=100
scaffold13	159818	161989	.	-	.	ID=scaffold13-38_1-exon723aa;scaffold13-38;coverage=100; identity=100
scaffold13	163209	163616	.	+	.	ID=scaffold13-39_1-exon135aa;scaffold13-39;coverage=100; identity=100
scaffold13	163863	164800	.	-	.	ID=scaffold13-40_2-exon292aa;scaffold13-40;coverage=100; identity=100
scaffold13	168365	169507	.	-	.	ID=scaffold13-41_1-exon380aa;scaffold13-41;coverage=100; identity=100
scaffold13	171165	173615	.	-	.	ID=scaffold13-42_2-exon710aa;scaffold13-42;coverage=100; identity=100
scaffold13	179887	181356	.	-	.	ID=scaffold13-43_2-exon243aa;scaffold13-43;coverage=100; identity=100
scaffold13	182326	183376	.	-	.	ID=scaffold13-44_2-exon311aa;scaffold13-44;coverage=100; identity=100
scaffold13	184213	185289	.	-	.	ID=scaffold13-45_2-exon313aa;scaffold13-45;coverage=100; identity=100
scaffold13	187143	187911	.	+	.	ID=scaffold13-46_3-exon181aa;scaffold13-46;coverage=100; identity=100
scaffold13	189629	190909	.	-	.	ID=scaffold13-47_3-exon307aa;scaffold13-47;coverage=100; identity=100
scaffold13	193072	194617	.	+	.	ID=scaffold13-48_3-exon196aa;scaffold13-48;coverage=100; identity=100
scaffold13	197141	198061	.	-	.	ID=scaffold13-49_2-exon285aa;scaffold13-49;coverage=100; identity=100
scaffold13	202494	203531	.	+	.	ID=scaffold13-50_1-exon345aa;scaffold13-50;coverage=100; identity=100
scaffold13	209665	210801	.	+	.	ID=scaffold13-51_1-exon378aa;scaffold13-51;coverage=100; identity=100
scaffold13	212415	214544	.	+	.	ID=scaffold13-52_9-exon522aa;scaffold13-52;coverage=100; identity=100
scaffold13	215183	216619	.	-	.	ID=scaffold13-53_3-exon440aa;scaffold13-53;coverage=100; identity=100
scaffold13	218012	219937	.	-	.	ID=scaffold13-54_1-exon641aa;scaffold13-54;coverage=100; identity=100
scaffold13	221230	223378	.	+	.	ID=scaffold13-55_4-exon507aa;scaffold13-55;coverage=100; identity=100
scaffold13	224724	225767	.	+	.	ID=scaffold13-56_2-exon273aa;scaffold13-56;coverage=100; identity=100
scaffold13	226776	229568	.	+	.	ID=scaffold13-57_4-exon747aa;scaffold13-57;coverage=100; identity=100
scaffold13	236152	240411	.	+	.	ID=scaffold13-58_3-exon1376aa;scaffold13-58;coverage=100; identity=100
scaffold13	242741	244476	.	-	.	ID=scaffold13-59_3-exon491aa;scaffold13-59;coverage=100; identity=100
scaffold13	249290	251926	.	-	.	ID=scaffold13-60_4-exon773aa;scaffold13-60;coverage=100; identity=100
scaffold13	253023	254325	.	+	.	ID=scaffold13-61_2-exon414aa;scaffold13-61;coverage=100; identity=100
scaffold13	255063	255759	.	-	.	ID=scaffold13-62_2-exon172aa;scaffold13-62;coverage=100; identity=100
scaffold13	256323	261364	.	-	.	ID=scaffold13-63_5-exon1532aa;scaffold13-63;coverage=100; identity=100
scaffold13	262278	263588	.	+	.	ID=scaffold13-64_1-exon436aa;scaffold13-64;coverage=100; identity=100
scaffold13	304803	306713	.	-	.	ID=scaffold13-65_1-exon636aa;scaffold13-65;coverage=100; identity=100
scaffold13	307870	309720	.	+	.	ID=scaffold13-66_3-exon553aa;scaffold13-66;coverage=100; identity=100
scaffold13	310494	313326	.	-	.	ID=scaffold13-67_2-exon926aa;scaffold13-67;coverage=100; identity=100
scaffold13	318811	319645	.	-	.	ID=scaffold13-68_4-exon149aa;scaffold13-68;coverage=100; identity=100
scaffold13	322170	323718	.	+	.	ID=scaffold13-69_3-exon441aa;scaffold13-69;coverage=100; identity=100
scaffold13	325529	326386	.	-	.	ID=scaffold13-70_1-exon285aa;scaffold13-70;coverage=100; identity=100
scaffold13	329797	331243	.	-	.	ID=scaffold13-71_5-exon373aa;scaffold13-71;coverage=100; identity=100
scaffold13	332448	333583	.	-	.	ID=scaffold13-72_3-exon330aa;scaffold13-72;coverage=100; identity=100
scaffold13	335929	336564	.	+	.	ID=scaffold13-73_3-exon95aa;scaffold13-73;coverage=100; identity=100
scaffold13	341214	341628	.	+	.	ID=scaffold13-74_3-exon96aa;scaffold13-74;coverage=100; identity=100
scaffold13	344067	345272	.	+	.	ID=scaffold13-75_3-exon341aa;scaffold13-75;coverage=100; identity=100
scaffold13	348441	350519	.	+	.	ID=scaffold13-76_3-exon656aa;scaffold13-76;coverage=100; identity=100
scaffold13	352914	355165	.	+	.	ID=scaffold13-77_4-exon677aa;scaffold13-77;coverage=100; identity=100
scaffold13	358010	360380	.	-	.	ID=scaffold13-78_3-exon722aa;scaffold13-78;coverage=100; identity=100
scaffold13	362946	366568	.	+	.	ID=scaffold13-79_3-exon1173aa;scaffold13-79;coverage=100; identity=100
scaffold13	367007	368733	.	-	.	ID=scaffold13-80_4-exon487aa;scaffold13-80;coverage=100; identity=100
scaffold13	370521	373323	.	+	.	ID=scaffold13-81_5-exon833aa;scaffold13-81;coverage=100; identity=100
scaffold13	374219	376365	.	+	.	ID=scaffold13-82_3-exon653aa;scaffold13-82;coverage=100; identity=100
scaffold13	381374	382405	.	+	.	ID=scaffold13-83_4-exon283aa;scaffold13-83;coverage=100; identity=100
scaffold13	383215	384690	.	-	.	ID=scaffold13-84_2-exon463aa;scaffold13-84;coverage=100; identity=100
scaffold13	386245	387438	.	+	.	ID=scaffold13-85_5-exon176aa;scaffold13-85;coverage=100; identity=100
scaffold13	387818	389326	.	-	.	ID=scaffold13-86_1-exon502aa;scaffold13-86;coverage=100; identity=100
scaffold13	390660	393218	.	+	.	ID=scaffold13-87_2-exon818aa;scaffold13-87;coverage=100; identity=100
scaffold13	397320	399178	.	+	.	ID=scaffold13-88_2-exon506aa;scaffold13-88;coverage=100; identity=100
scaffold13	401011	403233	.	+	.	ID=scaffold13-89_3-exon390aa;scaffold13-89;coverage=100; identity=100
scaffold13	405497	405940	.	+	.	ID=scaffold13-90_2-exon70aa;scaffold13-90;coverage=100; identity=100
scaffold13	424141	427462	.	+	.	ID=scaffold13-91_4-exon909aa;scaffold13-91;coverage=100; identity=100
scaffold13	429499	431108	.	+	.	ID=scaffold13-92_6-exon388aa;scaffold13-92;coverage=100; identity=100
scaffold13	431715	433316	.	-	.	ID=scaffold13-93_3-exon384aa;scaffold13-93;coverage=100; identity=100
scaffold13	434638	436380	.	-	.	ID=scaffold13-94_6-exon398aa;scaffold13-94;coverage=100; identity=100
scaffold13	438330	438942	.	+	.	ID=scaffold13-95_2-exon181aa;scaffold13-95;coverage=100; identity=100
scaffold13	462089	462592	.	+	.	ID=scaffold13-96_2-exon45aa;scaffold13-96;coverage=100; identity=100
scaffold13	464625	466443	.	+	.	ID=scaffold13-97_2-exon573aa;scaffold13-97;coverage=100; identity=100
scaffold13	486540	490173	.	-	.	ID=scaffold13-98_4-exon471aa;scaffold13-98;coverage=100; identity=100
scaffold13	496419	499990	.	-	.	ID=scaffold13-99_5-exon730aa;scaffold13-99;coverage=100; identity=100
scaffold13	502009	504113	.	-	.	ID=scaffold13-100_4-exon465aa;scaffold13-100;coverage=100; identity=100
scaffold13	509788	512735	.	+	.	ID=scaffold13-101_3-exon839aa;scaffold13-101;coverage=100; identity=100
scaffold13	513752	517790	.	+	.	ID=scaffold13-102_6-exon990aa;scaffold13-102;coverage=100; identity=100
scaffold13	518656	520183	.	-	.	ID=scaffold13-103_3-exon417aa;scaffold13-103;coverage=100; identity=100
scaffold13	520753	521983	.	-	.	ID=scaffold13-104_2-exon359aa;scaffold13-104;coverage=100; identity=100
scaffold13	523253	537560	.	+	.	ID=scaffold13-105_18-exon3488aa;scaffold13-105;coverage=100; identity=100
scaffold13	539875	541575	.	-	.	ID=scaffold13-106_1-exon566aa;scaffold13-106;coverage=100; identity=100
scaffold13	544482	545067	.	-	.	ID=scaffold13-107_4-exon98aa;scaffold13-107;coverage=100; identity=100
scaffold13	546136	547484	.	-	.	ID=scaffold13-108_5-exon278aa;scaffold13-108;coverage=100; identity=100
scaffold13	547859	548283	.	-	.	ID=scaffold13-109_2-exon15aa;scaffold13-109;coverage=100; identity=100
scaffold13	550670	551892	.	-	.	ID=scaffold13-110_3-exon249aa;scaffold13-110;coverage=100; identity=100
scaffold13	552650	556526	.	-	.	ID=scaffold13-111_7-exon686aa;scaffold13-111;coverage=100; identity=100
scaffold13	567686	570259	.	+	.	ID=scaffold13-112_7-exon523aa;scaffold13-112;coverage=100; identity=100
scaffold13	580524	581444	.	-	.	ID=scaffold13-113_6-exon42aa;scaffold13-113;coverage=100; identity=100
scaffold13	587634	597858	.	-	.	ID=scaffold13-114_18-exon2041aa;scaffold13-114;coverage=100; identity=100
scaffold13	599657	601207	.	+	.	ID=scaffold13-115_2-exon491aa;scaffold13-115;coverage=100; identity=100
scaffold13	652780	653082	.	+	.	ID=scaffold13-116_1-exon100aa;scaffold13-116;coverage=100; identity=100
scaffold13	653846	655315	.	-	.	ID=scaffold13-117_3-exon283aa;scaffold13-117;coverage=100; identity=100
scaffold13	657905	664262	.	-	.	ID=scaffold13-118_2-exon2100aa;scaffold13-118;coverage=100; identity=100
scaffold13	670205	675913	.	+	.	ID=scaffold13-119_4-exon1789aa;scaffold13-119;coverage=100; identity=100
scaffold13	678069	679070	.	+	.	ID=scaffold13-120_3-exon200aa;scaffold13-120;coverage=100; identity=100
scaffold13	679609	681258	.	-	.	ID=scaffold13-121_4-exon263aa;scaffold13-121;coverage=100; identity=100
scaffold13	683631	685262	.	-	.	ID=scaffold13-122_2-exon467aa;scaffold13-122;coverage=100; identity=100
scaffold13	727369	727754	.	-	.	ID=scaffold13-123_3-exon22aa;scaffold13-123;coverage=100; identity=100
scaffold13	742433	743812	.	+	.	ID=scaffold13-124_1-exon459aa;scaffold13-124;coverage=100; identity=100
scaffold13	744544	747423	.	-	.	ID=scaffold13-125_7-exon681aa;scaffold13-125;coverage=100; identity=100
scaffold13	752650	756630	.	+	.	ID=scaffold13-126_5-exon1143aa;scaffold13-126;coverage=100; identity=100
scaffold13	757695	758838	.	+	.	ID=scaffold13-127_2-exon219aa;scaffold13-127;coverage=100; identity=100
scaffold13	760082	763239	.	+	.	ID=scaffold13-128_5-exon858aa;scaffold13-128;coverage=100; identity=100
scaffold13	764928	765878	.	-	.	ID=scaffold13-129_4-exon214aa;scaffold13-129;coverage=100; identity=100
scaffold13	789899	791429	.	-	.	ID=scaffold13-130_4-exon367aa;scaffold13-130;coverage=100; identity=100
scaffold13	793847	794878	.	-	.	ID=scaffold13-131_1-exon343aa;scaffold13-131;coverage=100; identity=100
scaffold13	795997	797172	.	+	.	ID=scaffold13-132_2-exon342aa;scaffold13-132;coverage=100; identity=100
scaffold13	797274	797800	.	-	.	ID=scaffold13-133_3-exon122aa;scaffold13-133;coverage=100; identity=100
scaffold13	798477	804216	.	+	.	ID=scaffold13-134_3-exon1874aa;scaffold13-134;coverage=100; identity=100
scaffold13	805609	809298	.	-	.	ID=scaffold13-135_1-exon1229aa;scaffold13-135;coverage=100; identity=100
scaffold13	815453	816337	.	-	.	ID=scaffold13-136_4-exon240aa;scaffold13-136;coverage=100; identity=100
scaffold13	818269	824350	.	+	.	ID=scaffold13-137_4-exon1781aa;scaffold13-137;coverage=100; identity=100
scaffold13	828186	833073	.	-	.	ID=scaffold13-138_9-exon1204aa;scaffold13-138;coverage=100; identity=100
scaffold13	834677	836137	.	+	.	ID=scaffold13-139_2-exon468aa;scaffold13-139;coverage=100; identity=100
scaffold13	837031	837691	.	+	.	ID=scaffold13-140_3-exon156aa;scaffold13-140;coverage=100; identity=100
scaffold13	838155	840855	.	-	.	ID=scaffold13-141_5-exon742aa;scaffold13-141;coverage=100; identity=100
scaffold13	841763	843074	.	-	.	ID=scaffold13-142_2-exon416aa;scaffold13-142;coverage=100; identity=100
scaffold13	845609	845844	.	+	.	ID=scaffold13-143_2-exon59aa;scaffold13-143;coverage=100; identity=100
scaffold13	846539	847237	.	-	.	ID=scaffold13-144_1-exon232aa;scaffold13-144;coverage=100; identity=100
scaffold13	849652	851885	.	+	.	ID=scaffold13-145_2-exon721aa;scaffold13-145;coverage=100; identity=100
scaffold13	852757	853901	.	-	.	ID=scaffold13-146_4-exon252aa;scaffold13-146;coverage=100; identity=100
scaffold13	856060	857869	.	-	.	ID=scaffold13-147_3-exon449aa;scaffold13-147;coverage=100; identity=100
scaffold13	860086	861541	.	+	.	ID=scaffold13-148_2-exon468aa;scaffold13-148;coverage=100; identity=100
scaffold13	862287	864251	.	-	.	ID=scaffold13-149_4-exon562aa;scaffold13-149;coverage=100; identity=100
scaffold13	867016	868924	.	+	.	ID=scaffold13-150_3-exon598aa;scaffold13-150;coverage=100; identity=100
scaffold13	870979	872239	.	-	.	ID=scaffold13-151_3-exon355aa;scaffold13-151;coverage=100; identity=100
scaffold13	873814	876142	.	-	.	ID=scaffold13-152_5-exon509aa;scaffold13-152;coverage=100; identity=100
scaffold13	877193	879063	.	+	.	ID=scaffold13-153_3-exon420aa;scaffold13-153;coverage=100; identity=100
scaffold13	894665	895231	.	+	.	ID=scaffold13-154_1-exon188aa;scaffold13-154;coverage=100; identity=100
scaffold13	897012	898632	.	-	.	ID=scaffold13-155_9-exon279aa;scaffold13-155;coverage=100; identity=100
scaffold13	899932	900509	.	+	.	ID=scaffold13-156_2-exon145aa;scaffold13-156;coverage=100; identity=100
scaffold13	900862	902350	.	-	.	ID=scaffold13-157_2-exon476aa;scaffold13-157;coverage=100; identity=100
scaffold13	905570	905866	.	+	.	ID=scaffold13-158_2-exon80aa;scaffold13-158;coverage=100; identity=100
scaffold13	906356	907307	.	-	.	ID=scaffold13-159_2-exon286aa;scaffold13-159;coverage=100; identity=100
scaffold13	908149	909875	.	+	.	ID=scaffold13-160_3-exon299aa;scaffold13-160;coverage=100; identity=100
scaffold13	911315	912796	.	-	.	ID=scaffold13-161_3-exon444aa;scaffold13-161;coverage=100; identity=100
scaffold13	917469	918062	.	-	.	ID=scaffold13-162_1-exon197aa;scaffold13-162;coverage=100; identity=100
scaffold13	920726	922088	.	+	.	ID=scaffold13-163_2-exon422aa;scaffold13-163;coverage=100; identity=100
scaffold13	926794	928066	.	-	.	ID=scaffold13-164_3-exon364aa;scaffold13-164;coverage=100; identity=100
scaffold13	931701	932379	.	+	.	ID=scaffold13-165_2-exon202aa;scaffold13-165;coverage=100; identity=100
scaffold13	933736	935419	.	-	.	ID=scaffold13-166_2-exon539aa;scaffold13-166;coverage=100; identity=100
scaffold13	936160	936663	.	-	.	ID=scaffold13-167_1-exon167aa;scaffold13-167;coverage=100; identity=100
scaffold13	937909	939573	.	-	.	ID=scaffold13-168_1-exon554aa;scaffold13-168;coverage=100; identity=100
scaffold13	941196	943643	.	-	.	ID=scaffold13-169_3-exon675aa;scaffold13-169;coverage=100; identity=100
scaffold13	950595	950980	.	-	.	ID=scaffold13-170_3-exon29aa;scaffold13-170;coverage=100; identity=100
scaffold13	964540	966165	.	-	.	ID=scaffold13-171_2-exon451aa;scaffold13-171;coverage=100; identity=100
scaffold13	967554	968881	.	+	.	ID=scaffold13-172_3-exon390aa;scaffold13-172;coverage=100; identity=100
scaffold13	969378	969776	.	-	.	ID=scaffold13-173_2-exon111aa;scaffold13-173;coverage=100; identity=100
scaffold13	972615	976352	.	-	.	ID=scaffold13-174_7-exon974aa;scaffold13-174;coverage=100; identity=100
scaffold13	980087	981461	.	+	.	ID=scaffold13-175_3-exon204aa;scaffold13-175;coverage=100; identity=100
scaffold13	983102	985214	.	+	.	ID=scaffold13-176_3-exon562aa;scaffold13-176;coverage=100; identity=100
scaffold13	985882	988184	.	+	.	ID=scaffold13-177_6-exon585aa;scaffold13-177;coverage=100; identity=100
scaffold13	989164	990566	.	-	.	ID=scaffold13-178_5-exon379aa;scaffold13-178;coverage=100; identity=100
scaffold13	992903	993703	.	-	.	ID=scaffold13-179_4-exon209aa;scaffold13-179;coverage=100; identity=100
scaffold13	996391	999463	.	+	.	ID=scaffold13-180_5-exon934aa;scaffold13-180;coverage=100; identity=100
scaffold13	1002974	1003671	.	+	.	ID=scaffold13-181_2-exon210aa;scaffold13-181;coverage=100; identity=100
scaffold13	1004516	1005363	.	+	.	ID=scaffold13-182_3-exon181aa;scaffold13-182;coverage=100; identity=100
scaffold13	1005678	1006644	.	-	.	ID=scaffold13-183_2-exon289aa;scaffold13-183;coverage=100; identity=100
scaffold13	1007786	1008267	.	-	.	ID=scaffold13-184_3-exon120aa;scaffold13-184;coverage=100; identity=100
scaffold13	1010200	1010793	.	+	.	ID=scaffold13-185_1-exon197aa;scaffold13-185;coverage=100; identity=100
scaffold13	1012001	1016357	.	-	.	ID=scaffold13-186_3-exon1406aa;scaffold13-186;coverage=100; identity=100
scaffold13	1017164	1018230	.	-	.	ID=scaffold13-187_3-exon314aa;scaffold13-187;coverage=100; identity=100
scaffold13	1018726	1019312	.	+	.	ID=scaffold13-188_2-exon171aa;scaffold13-188;coverage=100; identity=100
scaffold13	1019565	1020932	.	-	.	ID=scaffold13-189_4-exon359aa;scaffold13-189;coverage=100; identity=100
scaffold13	1022096	1026173	.	+	.	ID=scaffold13-190_5-exon891aa;scaffold13-190;coverage=100; identity=100
scaffold13	1027480	1029385	.	-	.	ID=scaffold13-191_4-exon569aa;scaffold13-191;coverage=100; identity=100
scaffold13	1030936	1031485	.	-	.	ID=scaffold13-192_2-exon159aa;scaffold13-192;coverage=100; identity=100
scaffold13	1031976	1032611	.	+	.	ID=scaffold13-193_3-exon111aa;scaffold13-193;coverage=100; identity=100
scaffold13	1033133	1034687	.	-	.	ID=scaffold13-194_5-exon312aa;scaffold13-194;coverage=100; identity=100
scaffold13	1036941	1038692	.	-	.	ID=scaffold13-195_3-exon534aa;scaffold13-195;coverage=100; identity=100
scaffold13	1040966	1041694	.	-	.	ID=scaffold13-196_3-exon192aa;scaffold13-196;coverage=100; identity=100
scaffold13	1044343	1047045	.	+	.	ID=scaffold13-197_5-exon618aa;scaffold13-197;coverage=100; identity=100
scaffold13	1048161	1050061	.	+	.	ID=scaffold13-198_5-exon529aa;scaffold13-198;coverage=100; identity=100
scaffold13	1050517	1051023	.	-	.	ID=scaffold13-199_1-exon168aa;scaffold13-199;coverage=100; identity=100
scaffold13	1051723	1052044	.	-	.	ID=scaffold13-200_2-exon61aa;scaffold13-200;coverage=100; identity=100
scaffold13	1054309	1055327	.	+	.	ID=scaffold13-201_3-exon287aa;scaffold13-201;coverage=100; identity=100
scaffold13	1059020	1060597	.	+	.	ID=scaffold13-202_2-exon493aa;scaffold13-202;coverage=100; identity=100
scaffold13	1063367	1065327	.	-	.	ID=scaffold13-203_5-exon556aa;scaffold13-203;coverage=100; identity=100
scaffold13	1066515	1067179	.	+	.	ID=scaffold13-204_3-exon111aa;scaffold13-204;coverage=100; identity=100
scaffold13	1068063	1068782	.	+	.	ID=scaffold13-205_1-exon239aa;scaffold13-205;coverage=100; identity=100
scaffold13	1069463	1070555	.	+	.	ID=scaffold13-206_2-exon336aa;scaffold13-206;coverage=100; identity=100
scaffold13	1072532	1074454	.	+	.	ID=scaffold13-207_2-exon596aa;scaffold13-207;coverage=100; identity=100
scaffold13	1075313	1077806	.	+	.	ID=scaffold13-208_3-exon751aa;scaffold13-208;coverage=100; identity=100
scaffold13	1078113	1078712	.	-	.	ID=scaffold13-209_1-exon199aa;scaffold13-209;coverage=100; identity=100
scaffold13	1079811	1082610	.	+	.	ID=scaffold13-210_3-exon830aa;scaffold13-210;coverage=100; identity=100
scaffold13	1083286	1084583	.	-	.	ID=scaffold13-211_2-exon406aa;scaffold13-211;coverage=100; identity=100
scaffold13	1086480	1087847	.	-	.	ID=scaffold13-212_1-exon455aa;scaffold13-212;coverage=100; identity=100
scaffold13	1089395	1090606	.	+	.	ID=scaffold13-213_3-exon345aa;scaffold13-213;coverage=100; identity=100
scaffold13	1091865	1093132	.	-	.	ID=scaffold13-214_4-exon169aa;scaffold13-214;coverage=100; identity=100
scaffold13	1094515	1095657	.	-	.	ID=scaffold13-215_2-exon338aa;scaffold13-215;coverage=100; identity=100
scaffold13	1099568	1100878	.	-	.	ID=scaffold13-216_3-exon398aa;scaffold13-216;coverage=100; identity=100
scaffold13	1102192	1102512	.	-	.	ID=scaffold13-217_1-exon106aa;scaffold13-217;coverage=100; identity=100
scaffold13	1105880	1107366	.	+	.	ID=scaffold13-218_3-exon430aa;scaffold13-218;coverage=100; identity=100
scaffold13	1107851	1109023	.	-	.	ID=scaffold13-219_3-exon181aa;scaffold13-219;coverage=100; identity=100
scaffold13	1110506	1111986	.	+	.	ID=scaffold13-220_5-exon349aa;scaffold13-220;coverage=100; identity=100
scaffold13	1113279	1114277	.	+	.	ID=scaffold13-221_2-exon306aa;scaffold13-221;coverage=100; identity=100
scaffold13	1114715	1115608	.	-	.	ID=scaffold13-222_1-exon297aa;scaffold13-222;coverage=100; identity=100
scaffold13	1117006	1117584	.	-	.	ID=scaffold13-223_2-exon164aa;scaffold13-223;coverage=100; identity=100
scaffold13	1121943	1123058	.	+	.	ID=scaffold13-224_1-exon371aa;scaffold13-224;coverage=100; identity=100
scaffold13	1123825	1125020	.	-	.	ID=scaffold13-225_5-exon252aa;scaffold13-225;coverage=100; identity=100
scaffold13	1129060	1131939	.	+	.	ID=scaffold13-226_4-exon804aa;scaffold13-226;coverage=100; identity=100
scaffold13	1132363	1134045	.	-	.	ID=scaffold13-227_4-exon386aa;scaffold13-227;coverage=100; identity=100
scaffold13	1134846	1136913	.	-	.	ID=scaffold13-228_4-exon474aa;scaffold13-228;coverage=100; identity=100
scaffold13	1140252	1142446	.	-	.	ID=scaffold13-229_2-exon261aa;scaffold13-229;coverage=100; identity=100
scaffold13	1146279	1147141	.	-	.	ID=scaffold13-230_3-exon144aa;scaffold13-230;coverage=100; identity=100
scaffold13	1147875	1148630	.	+	.	ID=scaffold13-231_2-exon229aa;scaffold13-231;coverage=100; identity=100
scaffold13	1150393	1150610	.	+	.	ID=scaffold13-232_2-exon49aa;scaffold13-232;coverage=100; identity=100
scaffold13	1151157	1156634	.	+	.	ID=scaffold13-233_2-exon1794aa;scaffold13-233;coverage=100; identity=100
scaffold13	1157112	1159625	.	-	.	ID=scaffold13-234_2-exon775aa;scaffold13-234;coverage=100; identity=100
scaffold13	1163225	1165102	.	+	.	ID=scaffold13-235_3-exon468aa;scaffold13-235;coverage=100; identity=100
scaffold13	1165498	1167010	.	-	.	ID=scaffold13-236_8-exon291aa;scaffold13-236;coverage=100; identity=100
scaffold13	1168293	1168629	.	+	.	ID=scaffold13-237_2-exon88aa;scaffold13-237;coverage=100; identity=100
scaffold13	1169822	1170691	.	-	.	ID=scaffold13-238_1-exon289aa;scaffold13-238;coverage=100; identity=100
scaffold13	1172086	1173954	.	-	.	ID=scaffold13-239_1-exon622aa;scaffold13-239;coverage=100; identity=100
scaffold13	1174935	1179143	.	+	.	ID=scaffold13-240_3-exon1330aa;scaffold13-240;coverage=100; identity=100
scaffold13	1179896	1181213	.	-	.	ID=scaffold13-241_2-exon406aa;scaffold13-241;coverage=100; identity=100
scaffold13	1181824	1182661	.	+	.	ID=scaffold13-242_2-exon253aa;scaffold13-242;coverage=100; identity=100
scaffold13	1183651	1188080	.	+	.	ID=scaffold13-243_11-exon1174aa;scaffold13-243;coverage=100; identity=100
scaffold13	1189262	1190995	.	-	.	ID=scaffold13-244_2-exon529aa;scaffold13-244;coverage=100; identity=100
scaffold13	1207163	1211239	.	-	.	ID=scaffold13-245_8-exon1038aa;scaffold13-245;coverage=100; identity=100
scaffold13	1211980	1214166	.	+	.	ID=scaffold13-246_3-exon603aa;scaffold13-246;coverage=100; identity=100
scaffold13	1215395	1216612	.	-	.	ID=scaffold13-247_3-exon257aa;scaffold13-247;coverage=100; identity=100
scaffold13	1217950	1220782	.	+	.	ID=scaffold13-248_4-exon879aa;scaffold13-248;coverage=100; identity=100
scaffold13	1221876	1222772	.	-	.	ID=scaffold13-249_2-exon265aa;scaffold13-249;coverage=100; identity=100
scaffold13	1224136	1227001	.	+	.	ID=scaffold13-250_5-exon523aa;scaffold13-250;coverage=100; identity=100
scaffold13	1227583	1229124	.	+	.	ID=scaffold13-251_2-exon447aa;scaffold13-251;coverage=100; identity=100
scaffold13	1229638	1230489	.	-	.	ID=scaffold13-252_2-exon249aa;scaffold13-252;coverage=100; identity=100
scaffold13	1232921	1235201	.	+	.	ID=scaffold13-253_4-exon624aa;scaffold13-253;coverage=100; identity=100
scaffold13	1235429	1237405	.	-	.	ID=scaffold13-254_5-exon441aa;scaffold13-254;coverage=100; identity=100
scaffold13	1238886	1241302	.	+	.	ID=scaffold13-255_2-exon654aa;scaffold13-255;coverage=100; identity=100
scaffold13	1243411	1243941	.	+	.	ID=scaffold13-256_1-exon176aa;scaffold13-256;coverage=100; identity=100
scaffold13	1244501	1245836	.	-	.	ID=scaffold13-257_4-exon367aa;scaffold13-257;coverage=100; identity=100
scaffold13	1247435	1247953	.	+	.	ID=scaffold13-258_4-exon107aa;scaffold13-258;coverage=100; identity=100
scaffold13	1248159	1250078	.	+	.	ID=scaffold13-259_8-exon436aa;scaffold13-259;coverage=100; identity=100
scaffold13	1251958	1254660	.	+	.	ID=scaffold13-260_7-exon480aa;scaffold13-260;coverage=100; identity=100
scaffold13	1255643	1256568	.	-	.	ID=scaffold13-261_2-exon276aa;scaffold13-261;coverage=100; identity=100
scaffold13	1258006	1260292	.	+	.	ID=scaffold13-262_3-exon462aa;scaffold13-262;coverage=100; identity=100
scaffold13	1263386	1265088	.	+	.	ID=scaffold13-263_4-exon452aa;scaffold13-263;coverage=100; identity=100
scaffold13	1266024	1267784	.	+	.	ID=scaffold13-264_3-exon540aa;scaffold13-264;coverage=100; identity=100
scaffold13	1268607	1270043	.	+	.	ID=scaffold13-265_7-exon358aa;scaffold13-265;coverage=100; identity=100
scaffold13	1270995	1271934	.	-	.	ID=scaffold13-266_3-exon233aa;scaffold13-266;coverage=100; identity=100
scaffold13	1283009	1283482	.	+	.	ID=scaffold13-267_1-exon157aa;scaffold13-267;coverage=100; identity=100
scaffold13	1298839	1298961	.	+	.	ID=scaffold13-268_2-exon9aa;scaffold13-268;coverage=100; identity=100
scaffold13	1353709	1354437	.	+	.	ID=scaffold13-269_1-exon242aa;scaffold13-269;coverage=100; identity=100
scaffold13	1355985	1357743	.	+	.	ID=scaffold13-270_3-exon424aa;scaffold13-270;coverage=100; identity=100
scaffold13	1358120	1358935	.	-	.	ID=scaffold13-271_3-exon223aa;scaffold13-271;coverage=100; identity=100
scaffold13	1361166	1362248	.	-	.	ID=scaffold13-272_1-exon360aa;scaffold13-272;coverage=100; identity=100
scaffold13	1390975	1392103	.	+	.	ID=scaffold13-273_2-exon348aa;scaffold13-273;coverage=100; identity=100
scaffold13	1394425	1396027	.	-	.	ID=scaffold13-274_3-exon476aa;scaffold13-274;coverage=100; identity=100
scaffold13	1399151	1401484	.	-	.	ID=scaffold13-275_3-exon692aa;scaffold13-275;coverage=100; identity=100
scaffold13	1405729	1408038	.	+	.	ID=scaffold13-276_5-exon610aa;scaffold13-276;coverage=100; identity=100
scaffold13	1408694	1409574	.	+	.	ID=scaffold13-277_2-exon203aa;scaffold13-277;coverage=100; identity=100
scaffold13	1411837	1412905	.	-	.	ID=scaffold13-278_2-exon283aa;scaffold13-278;coverage=100; identity=100
scaffold13	1413310	1414914	.	-	.	ID=scaffold13-279_3-exon474aa;scaffold13-279;coverage=100; identity=100
scaffold13	1419133	1420633	.	-	.	ID=scaffold13-280_3-exon388aa;scaffold13-280;coverage=100; identity=100
scaffold13	1421007	1422373	.	-	.	ID=scaffold13-281_4-exon376aa;scaffold13-281;coverage=100; identity=100
scaffold13	1423336	1423931	.	-	.	ID=scaffold13-282_3-exon113aa;scaffold13-282;coverage=100; identity=100
scaffold13	1425683	1426917	.	-	.	ID=scaffold13-283_4-exon277aa;scaffold13-283;coverage=100; identity=100
scaffold13	1428098	1430278	.	+	.	ID=scaffold13-284_3-exon676aa;scaffold13-284;coverage=100; identity=100
scaffold13	1432414	1432846	.	-	.	ID=scaffold13-285_3-exon103aa;scaffold13-285;coverage=100; identity=100
scaffold13	1435012	1438070	.	+	.	ID=scaffold13-286_10-exon719aa;scaffold13-286;coverage=100; identity=100
scaffold13	1441362	1442423	.	+	.	ID=scaffold13-287_2-exon296aa;scaffold13-287;coverage=100; identity=100
scaffold13	1442999	1446845	.	-	.	ID=scaffold13-288_9-exon1050aa;scaffold13-288;coverage=100; identity=100
scaffold13	1451350	1452825	.	-	.	ID=scaffold13-289_3-exon446aa;scaffold13-289;coverage=100; identity=100
scaffold13	1453627	1454225	.	+	.	ID=scaffold13-290_2-exon175aa;scaffold13-290;coverage=100; identity=100
scaffold13	1454639	1456195	.	-	.	ID=scaffold13-291_4-exon430aa;scaffold13-291;coverage=100; identity=100
scaffold13	1459312	1461971	.	+	.	ID=scaffold13-292_4-exon785aa;scaffold13-292;coverage=100; identity=100
scaffold13	1462663	1463750	.	-	.	ID=scaffold13-293_3-exon235aa;scaffold13-293;coverage=100; identity=100
scaffold13	1469905	1471110	.	+	.	ID=scaffold13-294_1-exon401aa;scaffold13-294;coverage=100; identity=100
scaffold13	1471596	1473909	.	-	.	ID=scaffold13-295_13-exon525aa;scaffold13-295;coverage=100; identity=100
scaffold13	1475197	1476033	.	-	.	ID=scaffold13-296_2-exon258aa;scaffold13-296;coverage=100; identity=100
scaffold13	1476901	1480834	.	-	.	ID=scaffold13-297_5-exon1143aa;scaffold13-297;coverage=100; identity=100
scaffold13	1481551	1483776	.	-	.	ID=scaffold13-298_3-exon699aa;scaffold13-298;coverage=100; identity=100
scaffold13	1486460	1489871	.	+	.	ID=scaffold13-299_11-exon889aa;scaffold13-299;coverage=100; identity=100
scaffold13	1491863	1492931	.	+	.	ID=scaffold13-300_2-exon318aa;scaffold13-300;coverage=100; identity=100
scaffold13	1493349	1495254	.	-	.	ID=scaffold13-301_2-exon594aa;scaffold13-301;coverage=100; identity=100
scaffold13	1496122	1497811	.	+	.	ID=scaffold13-302_3-exon520aa;scaffold13-302;coverage=100; identity=100
scaffold13	1506821	1508847	.	+	.	ID=scaffold13-303_3-exon589aa;scaffold13-303;coverage=100; identity=100
scaffold13	1510329	1511552	.	-	.	ID=scaffold13-304_1-exon407aa;scaffold13-304;coverage=100; identity=100
scaffold13	1512524	1513594	.	-	.	ID=scaffold13-305_2-exon334aa;scaffold13-305;coverage=100; identity=100
scaffold13	1514321	1515832	.	+	.	ID=scaffold13-306_3-exon450aa;scaffold13-306;coverage=100; identity=100
scaffold13	1516517	1517923	.	-	.	ID=scaffold13-307_4-exon366aa;scaffold13-307;coverage=100; identity=100
scaffold13	1519559	1522454	.	-	.	ID=scaffold13-308_6-exon612aa;scaffold13-308;coverage=100; identity=100
scaffold13	1523241	1526468	.	+	.	ID=scaffold13-309_4-exon983aa;scaffold13-309;coverage=100; identity=100
scaffold13	1528353	1531426	.	+	.	ID=scaffold13-310_4-exon823aa;scaffold13-310;coverage=100; identity=100
scaffold13	1531998	1532557	.	-	.	ID=scaffold13-311_2-exon125aa;scaffold13-311;coverage=100; identity=100
scaffold13	1534758	1539393	.	+	.	ID=scaffold13-312_2-exon1526aa;scaffold13-312;coverage=100; identity=100
scaffold13	1541607	1544950	.	+	.	ID=scaffold13-313_4-exon1031aa;scaffold13-313;coverage=100; identity=100
scaffold13	1546232	1549199	.	-	.	ID=scaffold13-314_7-exon569aa;scaffold13-314;coverage=100; identity=100
scaffold13	1550784	1551135	.	+	.	ID=scaffold13-315_2-exon76aa;scaffold13-315;coverage=100; identity=100
scaffold13	1553537	1554463	.	+	.	ID=scaffold13-316_2-exon236aa;scaffold13-316;coverage=100; identity=100
scaffold13	1555312	1556319	.	-	.	ID=scaffold13-317_3-exon280aa;scaffold13-317;coverage=100; identity=100
scaffold14	4123	5994	.	+	.	ID=scaffold14-1_6-exon501aa;scaffold14-1;coverage=100; identity=100
scaffold14	7144	8128	.	+	.	ID=scaffold14-2_3-exon171aa;scaffold14-2;coverage=100; identity=100
scaffold14	9101	9683	.	+	.	ID=scaffold14-3_2-exon93aa;scaffold14-3;coverage=100; identity=100
scaffold14	13411	14156	.	+	.	ID=scaffold14-4_2-exon208aa;scaffold14-4;coverage=100; identity=100
scaffold14	16564	22747	.	-	.	ID=scaffold14-5_9-exon1820aa;scaffold14-5;coverage=100; identity=100
scaffold14	24309	27037	.	+	.	ID=scaffold14-6_3-exon838aa;scaffold14-6;coverage=100; identity=100
scaffold14	27630	29189	.	-	.	ID=scaffold14-7_2-exon487aa;scaffold14-7;coverage=100; identity=100
scaffold14	38953	39846	.	-	.	ID=scaffold14-8_1-exon297aa;scaffold14-8;coverage=100; identity=100
scaffold14	41203	41753	.	+	.	ID=scaffold14-9_2-exon157aa;scaffold14-9;coverage=100; identity=100
scaffold14	48547	49616	.	+	.	ID=scaffold14-10_3-exon316aa;scaffold14-10;coverage=100; identity=100
scaffold14	98823	101291	.	+	.	ID=scaffold14-11_5-exon650aa;scaffold14-11;coverage=100; identity=100
scaffold14	102044	104575	.	-	.	ID=scaffold14-12_1-exon843aa;scaffold14-12;coverage=100; identity=100
scaffold14	106664	109351	.	+	.	ID=scaffold14-13_6-exon590aa;scaffold14-13;coverage=100; identity=100
scaffold14	109851	111275	.	-	.	ID=scaffold14-14_1-exon474aa;scaffold14-14;coverage=100; identity=100
scaffold14	112275	112577	.	+	.	ID=scaffold14-15_1-exon100aa;scaffold14-15;coverage=100; identity=100
scaffold14	113842	114522	.	-	.	ID=scaffold14-16_4-exon141aa;scaffold14-16;coverage=100; identity=100
scaffold14	117265	119205	.	-	.	ID=scaffold14-17_1-exon646aa;scaffold14-17;coverage=100; identity=100
scaffold14	120750	121885	.	+	.	ID=scaffold14-18_2-exon306aa;scaffold14-18;coverage=100; identity=100
scaffold14	123427	124408	.	+	.	ID=scaffold14-19_3-exon216aa;scaffold14-19;coverage=100; identity=100
scaffold14	124775	125401	.	-	.	ID=scaffold14-20_3-exon133aa;scaffold14-20;coverage=100; identity=100
scaffold14	126529	127788	.	+	.	ID=scaffold14-21_2-exon398aa;scaffold14-21;coverage=100; identity=100
scaffold14	128342	133162	.	-	.	ID=scaffold14-22_6-exon1487aa;scaffold14-22;coverage=100; identity=100
scaffold14	153891	154304	.	+	.	ID=scaffold14-23_3-exon15aa;scaffold14-23;coverage=100; identity=100
scaffold14	232714	232989	.	+	.	ID=scaffold14-24_1-exon91aa;scaffold14-24;coverage=100; identity=100
scaffold14	238479	239468	.	-	.	ID=scaffold14-25_2-exon239aa;scaffold14-25;coverage=100; identity=100
scaffold14	241287	242702	.	+	.	ID=scaffold14-26_3-exon432aa;scaffold14-26;coverage=100; identity=100
scaffold14	243296	245483	.	-	.	ID=scaffold14-27_4-exon291aa;scaffold14-27;coverage=100; identity=100
scaffold14	246665	247076	.	+	.	ID=scaffold14-28_2-exon116aa;scaffold14-28;coverage=100; identity=100
scaffold14	247498	248630	.	-	.	ID=scaffold14-29_2-exon346aa;scaffold14-29;coverage=100; identity=100
scaffold14	251270	251898	.	-	.	ID=scaffold14-30_3-exon145aa;scaffold14-30;coverage=100; identity=100
scaffold14	252822	253695	.	+	.	ID=scaffold14-31_3-exon182aa;scaffold14-31;coverage=100; identity=100
scaffold14	255049	255563	.	+	.	ID=scaffold14-32_2-exon145aa;scaffold14-32;coverage=100; identity=100
scaffold14	256868	258162	.	-	.	ID=scaffold14-33_3-exon367aa;scaffold14-33;coverage=100; identity=100
scaffold14	261055	261391	.	+	.	ID=scaffold14-34_2-exon55aa;scaffold14-34;coverage=100; identity=100
scaffold14	268179	268779	.	+	.	ID=scaffold14-35_3-exon132aa;scaffold14-35;coverage=100; identity=100
scaffold14	271522	272026	.	+	.	ID=scaffold14-36_2-exon109aa;scaffold14-36;coverage=100; identity=100
scaffold14	272406	272840	.	-	.	ID=scaffold14-37_2-exon116aa;scaffold14-37;coverage=100; identity=100
scaffold14	277884	279012	.	+	.	ID=scaffold14-38_2-exon354aa;scaffold14-38;coverage=100; identity=100
scaffold14	279621	280415	.	-	.	ID=scaffold14-39_1-exon264aa;scaffold14-39;coverage=100; identity=100
scaffold14	283121	287400	.	-	.	ID=scaffold14-40_8-exon884aa;scaffold14-40;coverage=100; identity=100
scaffold14	290838	291123	.	+	.	ID=scaffold14-41_2-exon71aa;scaffold14-41;coverage=100; identity=100
scaffold14	293111	299975	.	+	.	ID=scaffold14-42_14-exon1441aa;scaffold14-42;coverage=100; identity=100
scaffold14	300563	301449	.	+	.	ID=scaffold14-43_3-exon238aa;scaffold14-43;coverage=100; identity=100
scaffold14	303837	304266	.	-	.	ID=scaffold14-44_3-exon103aa;scaffold14-44;coverage=100; identity=100
scaffold14	307137	307494	.	+	.	ID=scaffold14-45_2-exon27aa;scaffold14-45;coverage=100; identity=100
scaffold14	318008	318092	.	-	.	ID=scaffold14-46_2-exon8aa;scaffold14-46;coverage=100; identity=100
scaffold14	357493	357926	.	+	.	ID=scaffold14-47_2-exon43aa;scaffold14-47;coverage=100; identity=100
scaffold14	359888	360318	.	-	.	ID=scaffold14-48_2-exon96aa;scaffold14-48;coverage=100; identity=100
scaffold14	362417	362830	.	-	.	ID=scaffold14-49_2-exon103aa;scaffold14-49;coverage=100; identity=100
scaffold14	364707	365506	.	+	.	ID=scaffold14-50_4-exon166aa;scaffold14-50;coverage=100; identity=100
scaffold14	368281	369078	.	+	.	ID=scaffold14-51_1-exon265aa;scaffold14-51;coverage=100; identity=100
scaffold14	371539	371891	.	-	.	ID=scaffold14-52_3-exon58aa;scaffold14-52;coverage=100; identity=100
scaffold14	373136	373679	.	-	.	ID=scaffold14-53_3-exon67aa;scaffold14-53;coverage=100; identity=100
scaffold14	387090	387442	.	-	.	ID=scaffold14-54_3-exon11aa;scaffold14-54;coverage=100; identity=100
scaffold14	390414	391246	.	-	.	ID=scaffold14-55_3-exon135aa;scaffold14-55;coverage=100; identity=100
scaffold14	396144	398037	.	+	.	ID=scaffold14-56_6-exon463aa;scaffold14-56;coverage=100; identity=100
scaffold14	407988	408314	.	+	.	ID=scaffold14-57_3-exon20aa;scaffold14-57;coverage=100; identity=100
scaffold14	409859	410485	.	+	.	ID=scaffold14-58_5-exon39aa;scaffold14-58;coverage=100; identity=100
scaffold14	418986	419490	.	+	.	ID=scaffold14-59_4-exon73aa;scaffold14-59;coverage=100; identity=100
scaffold14	430460	430801	.	+	.	ID=scaffold14-60_2-exon24aa;scaffold14-60;coverage=100; identity=100
scaffold14	446259	446350	.	+	.	ID=scaffold14-61_2-exon12aa;scaffold14-61;coverage=100; identity=100
scaffold14	474717	478084	.	+	.	ID=scaffold14-62_4-exon1022aa;scaffold14-62;coverage=100; identity=100
scaffold14	478836	479386	.	-	.	ID=scaffold14-63_3-exon106aa;scaffold14-63;coverage=100; identity=100
scaffold14	481043	482710	.	-	.	ID=scaffold14-64_1-exon555aa;scaffold14-64;coverage=100; identity=100
scaffold14	485184	494096	.	+	.	ID=scaffold14-65_13-exon2295aa;scaffold14-65;coverage=100; identity=100
scaffold14	495522	496028	.	-	.	ID=scaffold14-66_3-exon12aa;scaffold14-66;coverage=100; identity=100
scaffold14	501917	502018	.	+	.	ID=scaffold14-67_2-exon14aa;scaffold14-67;coverage=100; identity=100
scaffold14	509821	510159	.	-	.	ID=scaffold14-68_1-exon112aa;scaffold14-68;coverage=100; identity=100
scaffold14	515658	515856	.	-	.	ID=scaffold14-69_3-exon18aa;scaffold14-69;coverage=100; identity=100
scaffold14	528252	529348	.	-	.	ID=scaffold14-70_6-exon41aa;scaffold14-70;coverage=100; identity=100
scaffold14	530711	531113	.	+	.	ID=scaffold14-71_3-exon17aa;scaffold14-71;coverage=100; identity=100
scaffold14	540939	541348	.	+	.	ID=scaffold14-72_4-exon23aa;scaffold14-72;coverage=100; identity=100
scaffold14	555060	556189	.	-	.	ID=scaffold14-73_2-exon272aa;scaffold14-73;coverage=100; identity=100
scaffold14	557642	558771	.	-	.	ID=scaffold14-74_2-exon354aa;scaffold14-74;coverage=100; identity=100
scaffold14	559140	561760	.	-	.	ID=scaffold14-75_4-exon723aa;scaffold14-75;coverage=100; identity=100
scaffold14	564196	565537	.	-	.	ID=scaffold14-76_4-exon375aa;scaffold14-76;coverage=100; identity=100
scaffold14	566363	568913	.	-	.	ID=scaffold14-77_3-exon768aa;scaffold14-77;coverage=100; identity=100
scaffold14	584865	586468	.	-	.	ID=scaffold14-78_6-exon62aa;scaffold14-78;coverage=100; identity=100
scaffold14	589081	589599	.	-	.	ID=scaffold14-79_2-exon135aa;scaffold14-79;coverage=100; identity=100
scaffold14	591095	591938	.	+	.	ID=scaffold14-80_2-exon261aa;scaffold14-80;coverage=100; identity=100
scaffold14	593971	595699	.	-	.	ID=scaffold14-81_3-exon458aa;scaffold14-81;coverage=100; identity=100
scaffold14	612167	614252	.	+	.	ID=scaffold14-82_4-exon346aa;scaffold14-82;coverage=100; identity=100
scaffold14	629327	630700	.	-	.	ID=scaffold14-83_4-exon356aa;scaffold14-83;coverage=100; identity=100
scaffold14	639462	641270	.	-	.	ID=scaffold14-84_4-exon485aa;scaffold14-84;coverage=100; identity=100
scaffold14	641857	642813	.	-	.	ID=scaffold14-85_2-exon265aa;scaffold14-85;coverage=100; identity=100
scaffold14	647983	648942	.	-	.	ID=scaffold14-86_2-exon300aa;scaffold14-86;coverage=100; identity=100
scaffold14	661023	661333	.	-	.	ID=scaffold14-87_2-exon59aa;scaffold14-87;coverage=100; identity=100
scaffold14	662696	663040	.	-	.	ID=scaffold14-88_2-exon64aa;scaffold14-88;coverage=100; identity=100
scaffold14	688974	691522	.	+	.	ID=scaffold14-89_6-exon270aa;scaffold14-89;coverage=100; identity=100
scaffold14	700243	704420	.	-	.	ID=scaffold14-90_3-exon1352aa;scaffold14-90;coverage=100; identity=100
scaffold14	705305	706545	.	+	.	ID=scaffold14-91_4-exon183aa;scaffold14-91;coverage=100; identity=100
scaffold14	713299	713770	.	-	.	ID=scaffold14-92_3-exon18aa;scaffold14-92;coverage=100; identity=100
scaffold14	716398	716931	.	+	.	ID=scaffold14-93_1-exon177aa;scaffold14-93;coverage=100; identity=100
scaffold14	721138	722433	.	+	.	ID=scaffold14-94_1-exon431aa;scaffold14-94;coverage=100; identity=100
scaffold14	723468	725845	.	-	.	ID=scaffold14-95_5-exon299aa;scaffold14-95;coverage=100; identity=100
scaffold14	727428	734178	.	-	.	ID=scaffold14-96_7-exon1636aa;scaffold14-96;coverage=100; identity=100
scaffold14	738713	739091	.	-	.	ID=scaffold14-97_2-exon58aa;scaffold14-97;coverage=100; identity=100
scaffold14	742764	744657	.	-	.	ID=scaffold14-98_2-exon604aa;scaffold14-98;coverage=100; identity=100
scaffold14	749429	749953	.	+	.	ID=scaffold14-99_3-exon98aa;scaffold14-99;coverage=100; identity=100
scaffold14	754298	755552	.	+	.	ID=scaffold14-100_4-exon350aa;scaffold14-100;coverage=100; identity=100
scaffold14	756579	757263	.	-	.	ID=scaffold14-101_2-exon211aa;scaffold14-101;coverage=100; identity=100
scaffold14	760771	762009	.	+	.	ID=scaffold14-102_4-exon167aa;scaffold14-102;coverage=100; identity=100
scaffold14	763636	764092	.	-	.	ID=scaffold14-103_2-exon58aa;scaffold14-103;coverage=100; identity=100
scaffold14	767085	770270	.	+	.	ID=scaffold14-104_4-exon970aa;scaffold14-104;coverage=100; identity=100
scaffold14	776388	776834	.	-	.	ID=scaffold14-105_2-exon9aa;scaffold14-105;coverage=100; identity=100
scaffold14	785318	785771	.	+	.	ID=scaffold14-106_2-exon128aa;scaffold14-106;coverage=100; identity=100
scaffold14	797958	799818	.	+	.	ID=scaffold14-107_6-exon289aa;scaffold14-107;coverage=100; identity=100
scaffold14	803139	803788	.	+	.	ID=scaffold14-108_2-exon192aa;scaffold14-108;coverage=100; identity=100
scaffold14	810054	810818	.	-	.	ID=scaffold14-109_2-exon168aa;scaffold14-109;coverage=100; identity=100
scaffold14	818394	819204	.	+	.	ID=scaffold14-110_2-exon238aa;scaffold14-110;coverage=100; identity=100
scaffold14	821391	823049	.	+	.	ID=scaffold14-111_3-exon506aa;scaffold14-111;coverage=100; identity=100
scaffold14	831235	831364	.	+	.	ID=scaffold14-112_2-exon15aa;scaffold14-112;coverage=100; identity=100
scaffold14	841864	843468	.	+	.	ID=scaffold14-113_3-exon496aa;scaffold14-113;coverage=100; identity=100
scaffold14	866453	866632	.	-	.	ID=scaffold14-114_2-exon28aa;scaffold14-114;coverage=100; identity=100
scaffold14	897379	897774	.	+	.	ID=scaffold14-115_1-exon131aa;scaffold14-115;coverage=100; identity=100
scaffold14	899051	899687	.	-	.	ID=scaffold14-116_3-exon97aa;scaffold14-116;coverage=100; identity=100
scaffold14	903000	904665	.	-	.	ID=scaffold14-117_4-exon470aa;scaffold14-117;coverage=100; identity=100
scaffold14	910740	911496	.	+	.	ID=scaffold14-118_3-exon77aa;scaffold14-118;coverage=100; identity=100
scaffold14	929958	930056	.	-	.	ID=scaffold14-119_2-exon9aa;scaffold14-119;coverage=100; identity=100
scaffold14	944678	944802	.	+	.	ID=scaffold14-120_2-exon23aa;scaffold14-120;coverage=100; identity=100
scaffold14	947644	947912	.	+	.	ID=scaffold14-121_3-exon21aa;scaffold14-121;coverage=100; identity=100
scaffold14	953700	956624	.	+	.	ID=scaffold14-122_4-exon846aa;scaffold14-122;coverage=100; identity=100
scaffold14	966849	967970	.	-	.	ID=scaffold14-123_6-exon33aa;scaffold14-123;coverage=100; identity=100
scaffold14	970905	972772	.	-	.	ID=scaffold14-124_3-exon364aa;scaffold14-124;coverage=100; identity=100
scaffold14	975786	977168	.	+	.	ID=scaffold14-125_2-exon363aa;scaffold14-125;coverage=100; identity=100
scaffold14	977747	980249	.	-	.	ID=scaffold14-126_6-exon519aa;scaffold14-126;coverage=100; identity=100
scaffold14	981462	983716	.	+	.	ID=scaffold14-127_3-exon427aa;scaffold14-127;coverage=100; identity=100
scaffold14	985179	986493	.	-	.	ID=scaffold14-128_3-exon310aa;scaffold14-128;coverage=100; identity=100
scaffold14	1007764	1009961	.	-	.	ID=scaffold14-129_5-exon460aa;scaffold14-129;coverage=100; identity=100
scaffold14	1011166	1012366	.	+	.	ID=scaffold14-130_4-exon326aa;scaffold14-130;coverage=100; identity=100
scaffold14	1012813	1014204	.	-	.	ID=scaffold14-131_5-exon349aa;scaffold14-131;coverage=100; identity=100
scaffold14	1014786	1015627	.	+	.	ID=scaffold14-132_3-exon214aa;scaffold14-132;coverage=100; identity=100
scaffold14	1024977	1027607	.	-	.	ID=scaffold14-133_10-exon363aa;scaffold14-133;coverage=100; identity=100
scaffold14	1028326	1029035	.	+	.	ID=scaffold14-134_2-exon204aa;scaffold14-134;coverage=100; identity=100
scaffold14	1029231	1030382	.	-	.	ID=scaffold14-135_1-exon383aa;scaffold14-135;coverage=100; identity=100
scaffold14	1031235	1033204	.	+	.	ID=scaffold14-136_6-exon482aa;scaffold14-136;coverage=100; identity=100
scaffold14	1036808	1037825	.	-	.	ID=scaffold14-137_3-exon239aa;scaffold14-137;coverage=100; identity=100
scaffold14	1139300	1141023	.	-	.	ID=scaffold14-138_3-exon319aa;scaffold14-138;coverage=100; identity=100
scaffold14	1171443	1171634	.	-	.	ID=scaffold14-139_2-exon11aa;scaffold14-139;coverage=100; identity=100
scaffold14	1174232	1174453	.	-	.	ID=scaffold14-140_3-exon19aa;scaffold14-140;coverage=100; identity=100
scaffold14	1198123	1199526	.	-	.	ID=scaffold14-141_3-exon220aa;scaffold14-141;coverage=100; identity=100
scaffold14	1200384	1204167	.	-	.	ID=scaffold14-142_8-exon689aa;scaffold14-142;coverage=100; identity=100
scaffold14	1204739	1206579	.	+	.	ID=scaffold14-143_3-exon539aa;scaffold14-143;coverage=100; identity=100
scaffold14	1226054	1226651	.	+	.	ID=scaffold14-144_3-exon44aa;scaffold14-144;coverage=100; identity=100
scaffold14	1232536	1232854	.	+	.	ID=scaffold14-145_2-exon86aa;scaffold14-145;coverage=100; identity=100
scaffold14	1245392	1247361	.	-	.	ID=scaffold14-146_4-exon257aa;scaffold14-146;coverage=100; identity=100
scaffold14	1252426	1253257	.	-	.	ID=scaffold14-147_4-exon168aa;scaffold14-147;coverage=100; identity=100
scaffold14	1255664	1257363	.	+	.	ID=scaffold14-148_4-exon448aa;scaffold14-148;coverage=100; identity=100
scaffold14	1257812	1263498	.	+	.	ID=scaffold14-149_7-exon1568aa;scaffold14-149;coverage=100; identity=100
scaffold14	1272548	1274379	.	-	.	ID=scaffold14-150_4-exon303aa;scaffold14-150;coverage=100; identity=100
scaffold14	1276071	1276717	.	+	.	ID=scaffold14-151_3-exon132aa;scaffold14-151;coverage=100; identity=100
scaffold14	1309639	1315229	.	+	.	ID=scaffold14-152_10-exon1507aa;scaffold14-152;coverage=100; identity=100
scaffold14	1373459	1373729	.	-	.	ID=scaffold14-153_2-exon18aa;scaffold14-153;coverage=100; identity=100
scaffold14	1377642	1378577	.	-	.	ID=scaffold14-154_2-exon254aa;scaffold14-154;coverage=100; identity=100
scaffold14	1379264	1380733	.	+	.	ID=scaffold14-155_2-exon406aa;scaffold14-155;coverage=100; identity=100
scaffold14	1381436	1383292	.	-	.	ID=scaffold14-156_3-exon538aa;scaffold14-156;coverage=100; identity=100
scaffold14	1386025	1386973	.	-	.	ID=scaffold14-157_3-exon211aa;scaffold14-157;coverage=100; identity=100
scaffold14	1389878	1395822	.	+	.	ID=scaffold14-158_7-exon1335aa;scaffold14-158;coverage=100; identity=100
scaffold14	1404087	1404435	.	-	.	ID=scaffold14-159_2-exon78aa;scaffold14-159;coverage=100; identity=100
scaffold14	1406714	1406878	.	-	.	ID=scaffold14-160_2-exon7aa;scaffold14-160;coverage=100; identity=100
scaffold14	1464017	1465530	.	+	.	ID=scaffold14-161_4-exon420aa;scaffold14-161;coverage=100; identity=100
scaffold14	1491520	1492410	.	-	.	ID=scaffold14-162_1-exon296aa;scaffold14-162;coverage=100; identity=100
scaffold14	1495062	1497577	.	+	.	ID=scaffold14-163_8-exon640aa;scaffold14-163;coverage=100; identity=100
scaffold14	1504000	1505788	.	+	.	ID=scaffold14-164_4-exon476aa;scaffold14-164;coverage=100; identity=100
scaffold15	7818	11137	.	-	.	ID=scaffold15-2_4-exon818aa;scaffold15-2;coverage=100; identity=100
scaffold15	18341	18632	.	+	.	ID=scaffold15-3_2-exon78aa;scaffold15-3;coverage=100; identity=100
scaffold15	21182	22923	.	-	.	ID=scaffold15-4_3-exon499aa;scaffold15-4;coverage=100; identity=100
scaffold15	25108	26973	.	+	.	ID=scaffold15-5_6-exon288aa;scaffold15-5;coverage=100; identity=100
scaffold15	27767	28135	.	-	.	ID=scaffold15-6_1-exon122aa;scaffold15-6;coverage=100; identity=100
scaffold15	31035	32374	.	+	.	ID=scaffold15-7_3-exon333aa;scaffold15-7;coverage=100; identity=100
scaffold15	34027	36048	.	-	.	ID=scaffold15-8_3-exon566aa;scaffold15-8;coverage=100; identity=100
scaffold15	39873	42347	.	-	.	ID=scaffold15-9_7-exon511aa;scaffold15-9;coverage=100; identity=100
scaffold15	45636	46412	.	+	.	ID=scaffold15-10_2-exon193aa;scaffold15-10;coverage=100; identity=100
scaffold15	46952	56690	.	-	.	ID=scaffold15-11_4-exon3099aa;scaffold15-11;coverage=100; identity=100
scaffold15	58383	59694	.	+	.	ID=scaffold15-12_4-exon328aa;scaffold15-12;coverage=100; identity=100
scaffold15	60327	61612	.	-	.	ID=scaffold15-13_4-exon327aa;scaffold15-13;coverage=100; identity=100
scaffold15	64145	65260	.	-	.	ID=scaffold15-14_1-exon371aa;scaffold15-14;coverage=100; identity=100
scaffold15	65485	67321	.	+	.	ID=scaffold15-15_4-exon304aa;scaffold15-15;coverage=100; identity=100
scaffold15	71094	71579	.	-	.	ID=scaffold15-16_4-exon96aa;scaffold15-16;coverage=100; identity=100
scaffold15	78323	79160	.	+	.	ID=scaffold15-17_2-exon127aa;scaffold15-17;coverage=100; identity=100
scaffold15	80996	82962	.	+	.	ID=scaffold15-18_5-exon551aa;scaffold15-18;coverage=100; identity=100
scaffold15	86319	86551	.	-	.	ID=scaffold15-19_2-exon33aa;scaffold15-19;coverage=100; identity=100
scaffold15	89575	90144	.	+	.	ID=scaffold15-20_2-exon165aa;scaffold15-20;coverage=100; identity=100
scaffold15	91083	92374	.	-	.	ID=scaffold15-21_2-exon376aa;scaffold15-21;coverage=100; identity=100
scaffold15	93343	94015	.	-	.	ID=scaffold15-22_2-exon183aa;scaffold15-22;coverage=100; identity=100
scaffold15	94716	95572	.	+	.	ID=scaffold15-23_3-exon233aa;scaffold15-23;coverage=100; identity=100
scaffold15	96592	98454	.	+	.	ID=scaffold15-24_3-exon331aa;scaffold15-24;coverage=100; identity=100
scaffold15	99369	100448	.	+	.	ID=scaffold15-25_1-exon359aa;scaffold15-25;coverage=100; identity=100
scaffold15	101279	103903	.	-	.	ID=scaffold15-26_5-exon669aa;scaffold15-26;coverage=100; identity=100
scaffold15	104796	105841	.	+	.	ID=scaffold15-27_5-exon197aa;scaffold15-27;coverage=100; identity=100
scaffold15	107522	108025	.	+	.	ID=scaffold15-28_1-exon167aa;scaffold15-28;coverage=100; identity=100
scaffold15	110179	112202	.	-	.	ID=scaffold15-29_5-exon496aa;scaffold15-29;coverage=100; identity=100
scaffold15	117994	121522	.	-	.	ID=scaffold15-30_6-exon863aa;scaffold15-30;coverage=100; identity=100
scaffold15	135796	135880	.	+	.	ID=scaffold15-31_2-exon10aa;scaffold15-31;coverage=100; identity=100
scaffold15	179125	179508	.	-	.	ID=scaffold15-32_1-exon127aa;scaffold15-32;coverage=100; identity=100
scaffold15	189237	190577	.	+	.	ID=scaffold15-33_3-exon317aa;scaffold15-33;coverage=100; identity=100
scaffold15	193293	197656	.	+	.	ID=scaffold15-34_10-exon829aa;scaffold15-34;coverage=100; identity=100
scaffold15	198890	201399	.	+	.	ID=scaffold15-35_5-exon367aa;scaffold15-35;coverage=100; identity=100
scaffold15	203760	204068	.	+	.	ID=scaffold15-36_1-exon102aa;scaffold15-36;coverage=100; identity=100
scaffold15	205033	208164	.	-	.	ID=scaffold15-37_4-exon953aa;scaffold15-37;coverage=100; identity=100
scaffold15	211109	213024	.	+	.	ID=scaffold15-38_4-exon431aa;scaffold15-38;coverage=100; identity=100
scaffold15	213591	214279	.	-	.	ID=scaffold15-39_2-exon104aa;scaffold15-39;coverage=100; identity=100
scaffold15	215605	217056	.	-	.	ID=scaffold15-40_3-exon390aa;scaffold15-40;coverage=100; identity=100
scaffold15	218084	220462	.	-	.	ID=scaffold15-41_3-exon703aa;scaffold15-41;coverage=100; identity=100
scaffold15	231296	232934	.	-	.	ID=scaffold15-42_6-exon324aa;scaffold15-42;coverage=100; identity=100
scaffold15	236885	240526	.	+	.	ID=scaffold15-43_5-exon932aa;scaffold15-43;coverage=100; identity=100
scaffold15	243329	245812	.	+	.	ID=scaffold15-44_4-exon431aa;scaffold15-44;coverage=100; identity=100
scaffold15	251099	262383	.	+	.	ID=scaffold15-45_18-exon1727aa;scaffold15-45;coverage=100; identity=100
scaffold15	263451	264578	.	-	.	ID=scaffold15-46_4-exon210aa;scaffold15-46;coverage=100; identity=100
scaffold15	265662	266296	.	+	.	ID=scaffold15-47_2-exon156aa;scaffold15-47;coverage=100; identity=100
scaffold15	268433	270218	.	-	.	ID=scaffold15-48_4-exon494aa;scaffold15-48;coverage=100; identity=100
scaffold15	271716	272588	.	+	.	ID=scaffold15-49_1-exon290aa;scaffold15-49;coverage=100; identity=100
scaffold15	274367	277312	.	+	.	ID=scaffold15-50_6-exon763aa;scaffold15-50;coverage=100; identity=100
scaffold15	278470	279432	.	-	.	ID=scaffold15-51_1-exon320aa;scaffold15-51;coverage=100; identity=100
scaffold15	279989	281340	.	+	.	ID=scaffold15-52_3-exon399aa;scaffold15-52;coverage=100; identity=100
scaffold15	285232	291045	.	+	.	ID=scaffold15-53_9-exon1217aa;scaffold15-53;coverage=100; identity=100
scaffold15	294114	295711	.	+	.	ID=scaffold15-54_3-exon427aa;scaffold15-54;coverage=100; identity=100
scaffold15	308554	316458	.	+	.	ID=scaffold15-55_9-exon2231aa;scaffold15-55;coverage=100; identity=100
scaffold15	317685	319442	.	+	.	ID=scaffold15-56_5-exon407aa;scaffold15-56;coverage=100; identity=100
scaffold15	321368	323125	.	+	.	ID=scaffold15-57_3-exon505aa;scaffold15-57;coverage=100; identity=100
scaffold15	323907	325286	.	+	.	ID=scaffold15-58_3-exon337aa;scaffold15-58;coverage=100; identity=100
scaffold15	339082	339180	.	+	.	ID=scaffold15-59_2-exon9aa;scaffold15-59;coverage=100; identity=100
scaffold15	345567	345771	.	+	.	ID=scaffold15-60_3-exon17aa;scaffold15-60;coverage=100; identity=100
scaffold15	394774	394898	.	-	.	ID=scaffold15-61_2-exon14aa;scaffold15-61;coverage=100; identity=100
scaffold15	417977	418090	.	+	.	ID=scaffold15-62_2-exon18aa;scaffold15-62;coverage=100; identity=100
scaffold15	436615	437831	.	-	.	ID=scaffold15-63_2-exon372aa;scaffold15-63;coverage=100; identity=100
scaffold15	440044	440992	.	+	.	ID=scaffold15-64_3-exon227aa;scaffold15-64;coverage=100; identity=100
scaffold15	462104	462811	.	+	.	ID=scaffold15-65_4-exon112aa;scaffold15-65;coverage=100; identity=100
scaffold15	463568	464096	.	+	.	ID=scaffold15-66_2-exon155aa;scaffold15-66;coverage=100; identity=100
scaffold15	465305	466368	.	-	.	ID=scaffold15-67_3-exon307aa;scaffold15-67;coverage=100; identity=100
scaffold15	470284	472031	.	-	.	ID=scaffold15-68_5-exon419aa;scaffold15-68;coverage=100; identity=100
scaffold15	473360	474215	.	-	.	ID=scaffold15-69_3-exon153aa;scaffold15-69;coverage=100; identity=100
scaffold15	476984	478459	.	-	.	ID=scaffold15-70_5-exon289aa;scaffold15-70;coverage=100; identity=100
scaffold15	480030	481855	.	-	.	ID=scaffold15-71_7-exon236aa;scaffold15-71;coverage=100; identity=100
scaffold15	482969	486834	.	-	.	ID=scaffold15-72_4-exon1210aa;scaffold15-72;coverage=100; identity=100
scaffold15	487976	488423	.	+	.	ID=scaffold15-73_2-exon90aa;scaffold15-73;coverage=100; identity=100
scaffold15	490697	493959	.	-	.	ID=scaffold15-74_5-exon981aa;scaffold15-74;coverage=100; identity=100
scaffold15	502215	505200	.	+	.	ID=scaffold15-75_3-exon923aa;scaffold15-75;coverage=100; identity=100
scaffold15	505716	506351	.	-	.	ID=scaffold15-76_2-exon173aa;scaffold15-76;coverage=100; identity=100
scaffold15	507258	509805	.	+	.	ID=scaffold15-77_5-exon699aa;scaffold15-77;coverage=100; identity=100
scaffold15	510023	510733	.	-	.	ID=scaffold15-78_1-exon236aa;scaffold15-78;coverage=100; identity=100
scaffold15	525474	526904	.	+	.	ID=scaffold15-79_4-exon220aa;scaffold15-79;coverage=100; identity=100
scaffold15	538975	541022	.	+	.	ID=scaffold15-80_3-exon626aa;scaffold15-80;coverage=100; identity=100
scaffold15	542503	544082	.	+	.	ID=scaffold15-81_3-exon455aa;scaffold15-81;coverage=100; identity=100
scaffold15	547124	548650	.	+	.	ID=scaffold15-82_3-exon429aa;scaffold15-82;coverage=100; identity=100
scaffold15	556303	557909	.	+	.	ID=scaffold15-83_4-exon418aa;scaffold15-83;coverage=100; identity=100
scaffold15	558498	559259	.	+	.	ID=scaffold15-84_1-exon253aa;scaffold15-84;coverage=100; identity=100
scaffold15	560394	561782	.	+	.	ID=scaffold15-85_1-exon462aa;scaffold15-85;coverage=100; identity=100
scaffold15	564030	565253	.	-	.	ID=scaffold15-86_1-exon407aa;scaffold15-86;coverage=100; identity=100
scaffold15	568417	570243	.	-	.	ID=scaffold15-87_2-exon547aa;scaffold15-87;coverage=100; identity=100
scaffold15	571958	572763	.	-	.	ID=scaffold15-88_2-exon80aa;scaffold15-88;coverage=100; identity=100
scaffold15	573678	574758	.	-	.	ID=scaffold15-89_2-exon325aa;scaffold15-89;coverage=100; identity=100
scaffold15	576390	577869	.	-	.	ID=scaffold15-90_2-exon462aa;scaffold15-90;coverage=100; identity=100
scaffold15	578738	580198	.	-	.	ID=scaffold15-91_1-exon486aa;scaffold15-91;coverage=100; identity=100
scaffold15	581169	582437	.	-	.	ID=scaffold15-92_2-exon388aa;scaffold15-92;coverage=100; identity=100
scaffold15	583422	585124	.	-	.	ID=scaffold15-93_3-exon533aa;scaffold15-93;coverage=100; identity=100
scaffold15	587438	587684	.	-	.	ID=scaffold15-94_2-exon51aa;scaffold15-94;coverage=100; identity=100
scaffold15	590090	591268	.	+	.	ID=scaffold15-95_1-exon392aa;scaffold15-95;coverage=100; identity=100
scaffold15	592130	593368	.	+	.	ID=scaffold15-96_2-exon391aa;scaffold15-96;coverage=100; identity=100
scaffold15	593924	595378	.	+	.	ID=scaffold15-97_1-exon484aa;scaffold15-97;coverage=100; identity=100
scaffold15	597541	597804	.	+	.	ID=scaffold15-98_1-exon87aa;scaffold15-98;coverage=100; identity=100
scaffold15	600978	601475	.	+	.	ID=scaffold15-99_2-exon134aa;scaffold15-99;coverage=100; identity=100
scaffold15	603276	604602	.	+	.	ID=scaffold15-100_3-exon242aa;scaffold15-100;coverage=100; identity=100
scaffold15	609236	611092	.	+	.	ID=scaffold15-101_2-exon423aa;scaffold15-101;coverage=100; identity=100
scaffold15	612964	613705	.	+	.	ID=scaffold15-102_2-exon216aa;scaffold15-102;coverage=100; identity=100
scaffold15	617332	622059	.	+	.	ID=scaffold15-103_3-exon1516aa;scaffold15-103;coverage=100; identity=100
scaffold15	622449	623144	.	-	.	ID=scaffold15-104_2-exon174aa;scaffold15-104;coverage=100; identity=100
scaffold15	623584	625288	.	+	.	ID=scaffold15-105_3-exon510aa;scaffold15-105;coverage=100; identity=100
scaffold15	625805	627383	.	+	.	ID=scaffold15-106_3-exon428aa;scaffold15-106;coverage=100; identity=100
scaffold15	627571	628323	.	-	.	ID=scaffold15-107_1-exon250aa;scaffold15-107;coverage=100; identity=100
scaffold15	629901	631246	.	-	.	ID=scaffold15-108_2-exon420aa;scaffold15-108;coverage=100; identity=100
scaffold15	633363	635171	.	+	.	ID=scaffold15-109_1-exon602aa;scaffold15-109;coverage=100; identity=100
scaffold15	636276	638734	.	-	.	ID=scaffold15-110_3-exon513aa;scaffold15-110;coverage=100; identity=100
scaffold15	644958	646719	.	+	.	ID=scaffold15-111_2-exon570aa;scaffold15-111;coverage=100; identity=100
scaffold15	647128	649037	.	-	.	ID=scaffold15-112_5-exon418aa;scaffold15-112;coverage=100; identity=100
scaffold15	650434	651388	.	+	.	ID=scaffold15-113_3-exon133aa;scaffold15-113;coverage=100; identity=100
scaffold15	653247	655591	.	-	.	ID=scaffold15-114_5-exon465aa;scaffold15-114;coverage=100; identity=100
scaffold15	659427	661862	.	+	.	ID=scaffold15-115_4-exon509aa;scaffold15-115;coverage=100; identity=100
scaffold15	664759	666658	.	+	.	ID=scaffold15-116_4-exon460aa;scaffold15-116;coverage=100; identity=100
scaffold15	667258	668269	.	+	.	ID=scaffold15-117_3-exon187aa;scaffold15-117;coverage=100; identity=100
scaffold15	669565	671730	.	-	.	ID=scaffold15-118_8-exon520aa;scaffold15-118;coverage=100; identity=100
scaffold15	673612	675689	.	-	.	ID=scaffold15-119_4-exon445aa;scaffold15-119;coverage=100; identity=100
scaffold15	679309	680687	.	+	.	ID=scaffold15-120_6-exon329aa;scaffold15-120;coverage=100; identity=100
scaffold15	681434	682109	.	-	.	ID=scaffold15-121_2-exon206aa;scaffold15-121;coverage=100; identity=100
scaffold15	684657	685097	.	-	.	ID=scaffold15-122_2-exon127aa;scaffold15-122;coverage=100; identity=100
scaffold15	686761	687544	.	+	.	ID=scaffold15-123_3-exon137aa;scaffold15-123;coverage=100; identity=100
scaffold15	690658	691599	.	-	.	ID=scaffold15-124_1-exon313aa;scaffold15-124;coverage=100; identity=100
scaffold15	692833	693488	.	+	.	ID=scaffold15-125_2-exon146aa;scaffold15-125;coverage=100; identity=100
scaffold15	696794	698659	.	+	.	ID=scaffold15-126_4-exon521aa;scaffold15-126;coverage=100; identity=100
scaffold15	702044	703570	.	+	.	ID=scaffold15-127_5-exon325aa;scaffold15-127;coverage=100; identity=100
scaffold15	705307	705864	.	+	.	ID=scaffold15-128_2-exon134aa;scaffold15-128;coverage=100; identity=100
scaffold15	706422	707729	.	-	.	ID=scaffold15-129_4-exon347aa;scaffold15-129;coverage=100; identity=100
scaffold15	711623	712679	.	-	.	ID=scaffold15-130_2-exon319aa;scaffold15-130;coverage=100; identity=100
scaffold15	713212	713502	.	+	.	ID=scaffold15-131_2-exon76aa;scaffold15-131;coverage=100; identity=100
scaffold15	713701	715179	.	-	.	ID=scaffold15-132_3-exon367aa;scaffold15-132;coverage=100; identity=100
scaffold15	716095	717444	.	-	.	ID=scaffold15-133_3-exon411aa;scaffold15-133;coverage=100; identity=100
scaffold15	720589	721064	.	+	.	ID=scaffold15-134_2-exon90aa;scaffold15-134;coverage=100; identity=100
scaffold15	725788	725886	.	+	.	ID=scaffold15-135_2-exon9aa;scaffold15-135;coverage=100; identity=100
scaffold15	735822	736438	.	+	.	ID=scaffold15-136_2-exon135aa;scaffold15-136;coverage=100; identity=100
scaffold15	740101	742326	.	+	.	ID=scaffold15-137_8-exon549aa;scaffold15-137;coverage=100; identity=100
scaffold15	749910	751870	.	+	.	ID=scaffold15-138_6-exon467aa;scaffold15-138;coverage=100; identity=100
scaffold15	752243	754050	.	-	.	ID=scaffold15-139_5-exon521aa;scaffold15-139;coverage=100; identity=100
scaffold15	754893	758228	.	+	.	ID=scaffold15-140_8-exon752aa;scaffold15-140;coverage=100; identity=100
scaffold15	758598	760260	.	-	.	ID=scaffold15-141_2-exon534aa;scaffold15-141;coverage=100; identity=100
scaffold15	770441	772873	.	+	.	ID=scaffold15-142_3-exon362aa;scaffold15-142;coverage=100; identity=100
scaffold15	776980	777214	.	+	.	ID=scaffold15-143_2-exon42aa;scaffold15-143;coverage=100; identity=100
scaffold15	788882	793041	.	+	.	ID=scaffold15-144_4-exon907aa;scaffold15-144;coverage=100; identity=100
scaffold15	793715	796255	.	-	.	ID=scaffold15-145_4-exon170aa;scaffold15-145;coverage=100; identity=100
scaffold15	797519	798194	.	+	.	ID=scaffold15-146_2-exon44aa;scaffold15-146;coverage=100; identity=100
scaffold15	805228	807199	.	+	.	ID=scaffold15-147_6-exon428aa;scaffold15-147;coverage=100; identity=100
scaffold15	808701	809129	.	-	.	ID=scaffold15-148_1-exon142aa;scaffold15-148;coverage=100; identity=100
scaffold15	809924	810423	.	+	.	ID=scaffold15-149_2-exon43aa;scaffold15-149;coverage=100; identity=100
scaffold15	818130	822078	.	+	.	ID=scaffold15-150_5-exon775aa;scaffold15-150;coverage=100; identity=100
scaffold15	825165	827784	.	+	.	ID=scaffold15-151_4-exon701aa;scaffold15-151;coverage=100; identity=100
scaffold15	830211	830803	.	-	.	ID=scaffold15-152_2-exon57aa;scaffold15-152;coverage=100; identity=100
scaffold15	834122	835806	.	+	.	ID=scaffold15-153_4-exon347aa;scaffold15-153;coverage=100; identity=100
scaffold15	836459	837393	.	-	.	ID=scaffold15-154_2-exon286aa;scaffold15-154;coverage=100; identity=100
scaffold15	839829	840218	.	+	.	ID=scaffold15-155_1-exon129aa;scaffold15-155;coverage=100; identity=100
scaffold15	842798	843728	.	+	.	ID=scaffold15-156_2-exon201aa;scaffold15-156;coverage=100; identity=100
scaffold15	844487	846022	.	-	.	ID=scaffold15-157_3-exon422aa;scaffold15-157;coverage=100; identity=100
scaffold15	848980	850694	.	+	.	ID=scaffold15-158_3-exon492aa;scaffold15-158;coverage=100; identity=100
scaffold15	855124	856905	.	+	.	ID=scaffold15-159_2-exon178aa;scaffold15-159;coverage=100; identity=100
scaffold15	859166	860419	.	-	.	ID=scaffold15-160_3-exon346aa;scaffold15-160;coverage=100; identity=100
scaffold15	866826	866924	.	-	.	ID=scaffold15-161_2-exon9aa;scaffold15-161;coverage=100; identity=100
scaffold15	876991	879974	.	-	.	ID=scaffold15-162_3-exon933aa;scaffold15-162;coverage=100; identity=100
scaffold15	883363	884601	.	+	.	ID=scaffold15-163_1-exon412aa;scaffold15-163;coverage=100; identity=100
scaffold15	885147	886546	.	+	.	ID=scaffold15-164_2-exon331aa;scaffold15-164;coverage=100; identity=100
scaffold15	887049	887769	.	-	.	ID=scaffold15-165_2-exon208aa;scaffold15-165;coverage=100; identity=100
scaffold15	890564	893284	.	+	.	ID=scaffold15-166_6-exon760aa;scaffold15-166;coverage=100; identity=100
scaffold15	895918	898049	.	+	.	ID=scaffold15-167_6-exon471aa;scaffold15-167;coverage=100; identity=100
scaffold15	898681	901312	.	-	.	ID=scaffold15-168_3-exon523aa;scaffold15-168;coverage=100; identity=100
scaffold15	902360	906658	.	-	.	ID=scaffold15-169_9-exon786aa;scaffold15-169;coverage=100; identity=100
scaffold15	908269	912888	.	-	.	ID=scaffold15-170_6-exon881aa;scaffold15-170;coverage=100; identity=100
scaffold15	916290	916986	.	+	.	ID=scaffold15-171_2-exon132aa;scaffold15-171;coverage=100; identity=100
scaffold15	926655	928697	.	+	.	ID=scaffold15-172_2-exon584aa;scaffold15-172;coverage=100; identity=100
scaffold15	930068	930527	.	+	.	ID=scaffold15-173_2-exon122aa;scaffold15-173;coverage=100; identity=100
scaffold15	931524	932744	.	-	.	ID=scaffold15-174_3-exon188aa;scaffold15-174;coverage=100; identity=100
scaffold15	935018	938364	.	-	.	ID=scaffold15-175_6-exon555aa;scaffold15-175;coverage=100; identity=100
scaffold15	939280	941932	.	-	.	ID=scaffold15-176_4-exon426aa;scaffold15-176;coverage=100; identity=100
scaffold15	942638	944420	.	+	.	ID=scaffold15-177_3-exon166aa;scaffold15-177;coverage=100; identity=100
scaffold15	945621	946367	.	+	.	ID=scaffold15-178_2-exon221aa;scaffold15-178;coverage=100; identity=100
scaffold15	949321	951240	.	-	.	ID=scaffold15-179_5-exon490aa;scaffold15-179;coverage=100; identity=100
scaffold15	952376	953941	.	-	.	ID=scaffold15-180_4-exon395aa;scaffold15-180;coverage=100; identity=100
scaffold15	956958	958356	.	+	.	ID=scaffold15-181_2-exon438aa;scaffold15-181;coverage=100; identity=100
scaffold15	959151	959899	.	+	.	ID=scaffold15-182_2-exon123aa;scaffold15-182;coverage=100; identity=100
scaffold15	960846	961421	.	+	.	ID=scaffold15-183_1-exon191aa;scaffold15-183;coverage=100; identity=100
scaffold15	974977	975510	.	+	.	ID=scaffold15-184_4-exon27aa;scaffold15-184;coverage=100; identity=100
scaffold15	993772	995331	.	+	.	ID=scaffold15-185_2-exon494aa;scaffold15-185;coverage=100; identity=100
scaffold15	995826	996895	.	-	.	ID=scaffold15-186_2-exon322aa;scaffold15-186;coverage=100; identity=100
scaffold15	998920	1000523	.	-	.	ID=scaffold15-187_2-exon463aa;scaffold15-187;coverage=100; identity=100
scaffold15	1016374	1019616	.	+	.	ID=scaffold15-188_4-exon811aa;scaffold15-188;coverage=100; identity=100
scaffold15	1019995	1020456	.	-	.	ID=scaffold15-189_2-exon118aa;scaffold15-189;coverage=100; identity=100
scaffold15	1043850	1046801	.	-	.	ID=scaffold15-190_1-exon983aa;scaffold15-190;coverage=100; identity=100
scaffold15	1049164	1049778	.	-	.	ID=scaffold15-191_3-exon135aa;scaffold15-191;coverage=100; identity=100
scaffold15	1051923	1052930	.	-	.	ID=scaffold15-192_2-exon215aa;scaffold15-192;coverage=100; identity=100
scaffold15	1055057	1058260	.	-	.	ID=scaffold15-193_5-exon862aa;scaffold15-193;coverage=100; identity=100
scaffold15	1061583	1062275	.	-	.	ID=scaffold15-194_2-exon166aa;scaffold15-194;coverage=100; identity=100
scaffold15	1062928	1064042	.	+	.	ID=scaffold15-195_3-exon225aa;scaffold15-195;coverage=100; identity=100
scaffold15	1064971	1066740	.	+	.	ID=scaffold15-196_3-exon384aa;scaffold15-196;coverage=100; identity=100
scaffold15	1070731	1071582	.	+	.	ID=scaffold15-197_1-exon283aa;scaffold15-197;coverage=100; identity=100
scaffold15	1072444	1072820	.	-	.	ID=scaffold15-198_2-exon97aa;scaffold15-198;coverage=100; identity=100
scaffold15	1075012	1075569	.	+	.	ID=scaffold15-199_1-exon185aa;scaffold15-199;coverage=100; identity=100
scaffold15	1076147	1077406	.	-	.	ID=scaffold15-200_1-exon419aa;scaffold15-200;coverage=100; identity=100
scaffold15	1078188	1079242	.	-	.	ID=scaffold15-201_2-exon312aa;scaffold15-201;coverage=100; identity=100
scaffold15	1080350	1081118	.	-	.	ID=scaffold15-202_3-exon206aa;scaffold15-202;coverage=100; identity=100
scaffold15	1082380	1085190	.	-	.	ID=scaffold15-203_7-exon457aa;scaffold15-203;coverage=100; identity=100
scaffold15	1087305	1087577	.	-	.	ID=scaffold15-204_1-exon90aa;scaffold15-204;coverage=100; identity=100
scaffold15	1100165	1101918	.	+	.	ID=scaffold15-205_2-exon561aa;scaffold15-205;coverage=100; identity=100
scaffold15	1104832	1105542	.	+	.	ID=scaffold15-206_1-exon236aa;scaffold15-206;coverage=100; identity=100
scaffold15	1107680	1108813	.	+	.	ID=scaffold15-207_1-exon377aa;scaffold15-207;coverage=100; identity=100
scaffold15	1109413	1110585	.	-	.	ID=scaffold15-208_5-exon242aa;scaffold15-208;coverage=100; identity=100
scaffold15	1117538	1118414	.	-	.	ID=scaffold15-209_2-exon272aa;scaffold15-209;coverage=100; identity=100
scaffold15	1118705	1120622	.	+	.	ID=scaffold15-210_7-exon439aa;scaffold15-210;coverage=100; identity=100
scaffold15	1124476	1125346	.	-	.	ID=scaffold15-211_2-exon254aa;scaffold15-211;coverage=100; identity=100
scaffold15	1141137	1142718	.	+	.	ID=scaffold15-212_4-exon417aa;scaffold15-212;coverage=100; identity=100
scaffold15	1142982	1144759	.	-	.	ID=scaffold15-213_2-exon557aa;scaffold15-213;coverage=100; identity=100
scaffold15	1148918	1149316	.	-	.	ID=scaffold15-214_1-exon132aa;scaffold15-214;coverage=100; identity=100
scaffold15	1151276	1152350	.	-	.	ID=scaffold15-215_4-exon263aa;scaffold15-215;coverage=100; identity=100
scaffold15	1153263	1156903	.	-	.	ID=scaffold15-216_5-exon605aa;scaffold15-216;coverage=100; identity=100
scaffold15	1157581	1158483	.	-	.	ID=scaffold15-217_2-exon276aa;scaffold15-217;coverage=100; identity=100
scaffold15	1159022	1163172	.	-	.	ID=scaffold15-218_6-exon1058aa;scaffold15-218;coverage=100; identity=100
scaffold15	1165703	1167127	.	+	.	ID=scaffold15-219_1-exon474aa;scaffold15-219;coverage=100; identity=100
scaffold15	1170777	1172349	.	+	.	ID=scaffold15-220_4-exon442aa;scaffold15-220;coverage=100; identity=100
scaffold15	1173659	1175582	.	+	.	ID=scaffold15-221_2-exon605aa;scaffold15-221;coverage=100; identity=100
scaffold15	1176609	1177091	.	+	.	ID=scaffold15-222_2-exon125aa;scaffold15-222;coverage=100; identity=100
scaffold15	1179040	1182518	.	+	.	ID=scaffold15-223_6-exon992aa;scaffold15-223;coverage=100; identity=100
scaffold15	1184865	1187760	.	+	.	ID=scaffold15-224_4-exon660aa;scaffold15-224;coverage=100; identity=100
scaffold15	1188308	1191077	.	-	.	ID=scaffold15-225_3-exon799aa;scaffold15-225;coverage=100; identity=100
scaffold15	1193358	1196339	.	-	.	ID=scaffold15-226_7-exon636aa;scaffold15-226;coverage=100; identity=100
scaffold15	1197049	1198061	.	+	.	ID=scaffold15-227_2-exon317aa;scaffold15-227;coverage=100; identity=100
scaffold15	1202370	1202887	.	-	.	ID=scaffold15-228_2-exon117aa;scaffold15-228;coverage=100; identity=100
scaffold15	1205697	1206327	.	-	.	ID=scaffold15-229_2-exon187aa;scaffold15-229;coverage=100; identity=100
scaffold15	1213397	1215631	.	+	.	ID=scaffold15-230_3-exon246aa;scaffold15-230;coverage=100; identity=100
scaffold15	1217327	1220370	.	+	.	ID=scaffold15-231_5-exon777aa;scaffold15-231;coverage=100; identity=100
scaffold15	1220559	1221734	.	-	.	ID=scaffold15-232_3-exon347aa;scaffold15-232;coverage=100; identity=100
scaffold15	1224380	1226074	.	+	.	ID=scaffold15-233_2-exon526aa;scaffold15-233;coverage=100; identity=100
scaffold15	1226812	1227824	.	+	.	ID=scaffold15-234_2-exon281aa;scaffold15-234;coverage=100; identity=100
scaffold15	1229133	1230681	.	+	.	ID=scaffold15-235_3-exon237aa;scaffold15-235;coverage=100; identity=100
scaffold15	1231396	1233985	.	-	.	ID=scaffold15-236_7-exon669aa;scaffold15-236;coverage=100; identity=100
scaffold15	1236191	1236353	.	-	.	ID=scaffold15-237_2-exon34aa;scaffold15-237;coverage=100; identity=100
scaffold15	1237196	1239856	.	-	.	ID=scaffold15-238_3-exon605aa;scaffold15-238;coverage=100; identity=100
scaffold15	1241416	1244780	.	-	.	ID=scaffold15-239_3-exon1083aa;scaffold15-239;coverage=100; identity=100
scaffold15	1245555	1251486	.	-	.	ID=scaffold15-240_11-exon1366aa;scaffold15-240;coverage=100; identity=100
[truncated: 9,437 more rows]

## Sheet: Table S3. 
Table S3. List and functional annotation of candidate effectors predicted in the Colletotrichum lentis genome.
Gene ID	Size (aa)	Cysteine	%Cysteines	Annotation	Organism	E value
scaffold13-232	49	6	12.2449	EC11 protein	Colletotrichum higginsianum	3e-17
scaffold7-195	66	8	12.1212	Hypothetical protein CI238_04868	Colletotrichum incanum	1e-17
scaffold3-69	118	14	11.8644	glycoside hydrolase	Colletotrichum tofieldiae	9e-71
scaffold6-378	95	11	11.5789	Glycoside hydrolase family 3 protein	Colletotrichum higginsianum	7e-56
scaffold3-41	106	12	11.3208	Hypothetical protein CH63R_10962	Colletotrichum higginsianum	3e-56
scaffold10-38	92	10	10.8696	Hypothetical protein TW65_00901	Stemphylium lycopersici	9e-08
scaffold4-902	74	8	10.8108	Hypothetical protein CH63R_06773	Colletotrichum higginsianum	2e-27
scaffold6-397	261	28	10.728	CFEM domain-containing protein	Purpureocillium lilacinum	8e-46
scaffold3-1035	103	11	10.6796	Hypothetical protein CH063_09731	Colletotrichum higginsianum	2e-54
scaffold5-705	77	8	10.3896	EC7 protein	Colletotrichum higginsianum	4e-28
scaffold12-264	78	8	10.2564	Hypothetical protein CT0861_09599	Colletotrichum tofieldiae	5e-36
scaffold6-104	79	8	10.1266	Hypothetical protein CH63R_08807	Colletotrichum higginsianum	2e-39
scaffold1-171	81	8	9.87654	Hypothetical protein CGGC5_13613	Colletotrichum gloeosporioides	3e-20
scaffold6-585	61	6	9.83607	Hypothetical protein CGLO_16988	Colletotrichum gloeosporioides	2e-13
scaffold1-1128	94	9	9.57447	EC88 protein	Colletotrichum higginsianum	2e-23
scaffold7-198	64	6	9.375	EC87 protein	Colletotrichum higginsianum	2e-31
scaffold15-10	193	18	9.32642	Hypothetical protein CH63R_12310	Colletotrichum higginsianum	6e-93
scaffold15-6	122	11	9.01639	Hypothetical protein CH63R_12303	Colletotrichum higginsianum	1e-68
scaffold19-89	67	6	8.95522	Hypothetical protein CSIM01_02039	Colletotrichum simmondsii	6e-32
scaffold6-347	91	8	8.79121	EC7 protein	Colletotrichum higginsianum	9e-41
scaffold8-286	122	10	8.19672	Mold-specific m46 protein	Colletotrichum higginsianum	1e-79
scaffold5-561	100	8	8	Hypothetical protein CNYM01_06411	Colletotrichum nymphaeae	3e-22
scaffold8-363	163	13	7.97546	Hypothetical protein CI238_03659	Colletotrichum incanum	2e-97
scaffold5-14	126	10	7.93651	Cvnh domain-containing protein	Colletotrichum higginsianum	6e-25
scaffold5-536	101	8	7.92079	CFEM domain-containing protein	Colletotrichum higginsianum	2e-63
scaffold12-265	77	6	7.79221	Alcohol dehydrogenase	Colletotrichum higginsianum	2e-19
scaffold12-222	158	12	7.59494	Hypothetical protein CI238_03659	Colletotrichum incanum]	4e-68
scaffold16-8	106	8	7.54717	CFEM domain-containing protein	Colletotrichum gloeosporioides	5e-18
scaffold11-194	93	7	7.52688	EC14 protein	Colletotrichum higginsianum	4e-13
scaffold9-209	68	5	7.35294	Hypothetical protein CT0861_09467	Colletotrichum tofieldiae	2e-22
scaffold4-372	109	8	7.33945	Fungal hydrophobin	Colletotrichum higginsianum	9e-56
scaffold21-40	279	20	7.16846	Hypothetical protein CH63R_01556	Colletotrichum higginsianum	8e-108
scaffold2-6	112	8	7.14286	Hypothetical protein CH63R_01503	Colletotrichum higginsianum	9e-71
scaffold5-877	116	8	6.89655	Hypothetical protein Cob_06921	Colletotrichum orbiculare	3e-61
scaffold12-228	117	8	6.83761	Hypothetical protein CH63R_13224	Colletotrichum higginsianum	3e-57
scaffold11-337	295	20	6.77966	AAA family ATPase	Colletotrichum higginsianum	7e-157
scaffold19-68	133	9	6.76692	Hypothetical protein CH63R_01703	Colletotrichum higginsianum	2e-71
scaffold1-1228	60	4	6.66667	Hypothetical protein CH63R_05704	Colletotrichum higginsianum	4e-32
scaffold4-862	63	4	6.34921	Hypothetical protein CH63R_06714	Colletotrichum higginsianum	1e-14
scaffold4-338	79	5	6.32911	EC34 protein	Colletotrichum higginsianum	3e-38
scaffold7-392	98	6	6.12245	EC1 protein	Colletotrichum higginsianum	2e-18
scaffold5-1003	214	13	6.07477	EC2 protein	Colletotrichum higginsianum	4e-108
scaffold2-1096	99	6	6.06061	fungal hydrophobin	Colletotrichum higginsianum	1e-59
scaffold3-58	100	6	6	biotrophy-associated secreted protein 2	Colletotrichum graminicola	8e-45
scaffold11-306	168	10	5.95238	Hypothetical protein CH63R_03798	Colletotrichum higginsianum	5e-97
scaffold19-35	236	14	5.9322	Pectate lyase F	Colletotrichum higginsianum	4e-167
scaffold9-419	136	8	5.88235	Hypothetical protein CH63R_14221	Colletotrichum higginsianum	1e-91
scaffold13-285	103	6	5.82524	Hypothetical protein CSIM01_03800	Colletotrichum simmondsii	2e-46
scaffold11-77	175	10	5.71429	Hypothetical protein CH063_06917	Colletotrichum higginsianum	1e-73
scaffold3-310	176	10	5.68182	Hypothetical protein CH63R_10584	Colletotrichum higginsianum	6e-89
scaffold2-63	106	6	5.66038	EC20 protein	Colletotrichum higginsianum	1e-50
scaffold4-774	126	7	5.55556	EC65 protein	Colletotrichum tofieldiae	7e-59
scaffold4-924	110	6	5.45455	Hypothetical protein CH63R_06801	Colletotrichum higginsianum	1e-44
scaffold9-200	147	8	5.44218	Hypothetical protein CH63R_06118	Colletotrichum higginsianum	2e-76
scaffold9-488	208	11	5.28846	cholera enterotoxin subunit A2	Colletotrichum orchidophilum	3e-91
scaffold6-494	230	12	5.21739	Polysaccharide lyase family 3	Colletotrichum higginsianum	3e-158
scaffold15-249	136	7	5.14706	Hypothetical protein CH63R_12649	Colletotrichum higginsianum	2e-92
scaffold19-98	157	8	5.09554	Cvnh domain-containing protein	Colletotrichum higginsianum	2e-80
scaffold11-436	118	6	5.08475	Long chronological lifespan protein	Colletotrichum higginsianum	1e-81
scaffold13-184	120	6	5	Ecp1(P1)	Colletotrichum higginsianum	3e-67
scaffold15-64	227	11	4.84581	Hypothetical protein CH63R_12374	Colletotrichum higginsianum	1e-139
scaffold3-130	124	6	4.83871	Hypothetical protein CFIO01_07940	Colletotrichum fioriniae	4e-55
scaffold1-1153	147	7	4.7619	Gpi anchored cell wall protein	Colletotrichum higginsianum	4e-42
scaffold12-51	42	2	4.7619	Hypothetical protein CH063_07939	Colletotrichum higginsianum	2e-06
scaffold10-62	127	6	4.72441	EC86 protein	Colletotrichum higginsianum	7e-77
scaffold3-1364	171	8	4.67836	Hypothetical protein Cob_11356	Colletotrichum orbiculare	2e-95
scaffold1-465	87	4	4.5977	Hypothetical protein CH63R_02020	Colletotrichum higginsianum	1e-48
scaffold11-455	179	8	4.46927	Hypothetical protein CH63R_03609	Colletotrichum higginsianum	1e-56
scaffold6-393	114	5	4.38596	Hypothetical protein CH063_01630	Colletotrichum higginsianum	2e-71
scaffold15-123	137	6	4.37956	Hypothetical protein CH63R_12467	Colletotrichum higginsianum	4e-85
scaffold2-7	138	6	4.34783	Hypothetical protein CNYM01_07537	Colletotrichum nymphaeae	4e-53
scaffold2-889	140	6	4.28571	Hypothetical protein CT0861_12618	Colletotrichum tofieldiae	1e-44
scaffold7-161	70	3	4.28571	Hypothetical protein CH63R_05131	Colletotrichum higginsianum	2e-28
scaffold1-1101	239	10	4.1841	Pectate lyase	Colletotrichum higginsianum	7e-165
scaffold15-173	122	5	4.09836	Hypothetical protein CH63R_12541	Colletotrichum higginsianum	2e-55
scaffold9-284	148	6	4.05405	M6 protein	Colletotrichum higginsianum	1e-38
scaffold15-84	253	10	3.95257	EC61 protein	Colletotrichum higginsianum	5e-141
scaffold15-211	254	10	3.93701	pectate lyase	Colletotrichum gloeosporioides	9e-165
scaffold3-937	181	7	3.8674	Hypothetical protein CT0861_00379	Colletotrichum tofieldiae	4e-47
scaffold15-165	208	8	3.84615	Hypothetical protein CT0861_06548	Colletotrichum tofieldiae	1e-81
scaffold14-31	182	7	3.84615	Hypothetical protein CI238_13119, partial	Colletotrichum incanum	3e-98
scaffold5-390	157	6	3.82166	Hypothetical protein CH63R_07837	Colletotrichum higginsianum	4e-98
scaffold2-933	184	7	3.80435	chitin binding protein	Colletotrichum gloeosporioides	1e-103
scaffold2-1178	107	4	3.73832	Hypothetical protein CGLO_14296	Colletotrichum gloeosporioides	1e-56
scaffold15-128	134	5	3.73134	Hypothetical protein CH63R_12478	Colletotrichum higginsianum	3e-33
scaffold11-174	161	6	3.72671	Hypothetical protein CSUB01_05926	Colletotrichum sublineola	2e-38
scaffold9-126	162	6	3.7037	EC90a protein	Colletotrichum higginsianum	4e-79
scaffold4-910	165	6	3.63636	Hypothetical protein CH63R_06783	Colletotrichum higginsianum	1e-96
scaffold11-321	202	7	3.46535	Lipocalin-like domain-containing protein	Colletotrichum higginsianum	1e-143
scaffold19-146	88	3	3.40909	Hypothetical protein CSUB01_11243	Colletotrichum sublineola	2e-42
scaffold1-1049	148	5	3.37838	Hypothetical protein CH63R_05488	Colletotrichum higginsianum	2e-22
scaffold18-119	89	3	3.37079	Hypothetical protein CH63R_08493	Colletotrichum higginsianum	2e-22
scaffold9-418	120	4	3.33333	Hypothetical protein CH63R_14220	Colletotrichum higginsianum	4e-80
scaffold4-783	186	6	3.22581	Hypothetical protein CT0861_04390	Colletotrichum tofieldiae	4e-121
scaffold2-512	250	8	3.2	GEgh16 protein	Colletotrichum higginsianum	3e-147
scaffold6-492	219	7	3.19635	cutinase	Colletotrichum higginsianum	1e-127
scaffold2-426	188	6	3.19149	Hypothetical protein CH63R_00979	Colletotrichum higginsianum	2e-121
scaffold6-543	160	5	3.125	Hypothetical protein CSUB01_09644	Colletotrichum sublineola	3e-28
scaffold5-11	130	4	3.07692	guanyl-specific ribonuclease th1	Colletotrichum incanum	7e-77
scaffold14-51	265	8	3.01887	Pep1	Colletotrichum gloeosporioides	6e-170
scaffold1-677	200	6	3	Hypothetical protein CH63R_02324	Colletotrichum higginsianum	2e-139
scaffold19-140	201	6	2.98507	Secreted protein	Colletotrichum higginsianum	5e-130
scaffold5-581	202	6	2.9703	Hypothetical protein CH63R_07618	Colletotrichum higginsianum	2e-105
scaffold2-70	202	6	2.9703	Secreted protein	Colletotrichum higginsianum	1e-87
scaffold15-202	206	6	2.91262	Secreted protein	Colletotrichum higginsianum	5e-136
scaffold4-860	207	6	2.89855	Chitin binding protein	Colletotrichum higginsianum	5e-129
scaffold6-623	208	6	2.88462	Hypothetical protein CH63R_12040	Colletotrichum higginsianum	2e-92
scaffold18-43	243	7	2.88066	Glycosyl hydrolase family 61	Colletotrichum higginsianum	4e-170
scaffold5-254	284	8	2.8169	NLP4 protein	Colletotrichum higginsianum	0
scaffold15-159	178	5	2.80899	Hypothetical protein CT0861_06521	Colletotrichum tofieldiae	2e-63
scaffold9-49	108	3	2.77778	Hypothetical protein CH63R_05924	Colletotrichum higginsianum	1e-54
scaffold4-435	217	6	2.76498	Hypothetical protein CSPAE12_08925	Colletotrichum incanum	5e-91
scaffold14-32	145	4	2.75862	protein elicitor protein	Colletotrichum tofieldiae	3e-91
scaffold13-127	219	6	2.73973	Hypothetical protein CH63R_13987	Colletotrichum higginsianum	4e-98
scaffold10-17	296	8	2.7027	Cellulose-growth-specific protein	Colletotrichum higginsianum	5e-154
scaffold9-341	195	5	2.5641	Secreted protein	Colletotrichum higginsianum	2e-115
scaffold4-182	156	4	2.5641	Bys1 family protein	Colletotrichum higginsianum	2e-92
scaffold10-114	81	2	2.46914	peptidase M23b	Colletotrichum tofieldiae	1e-41
scaffold19-99	122	3	2.45902	Hypothetical protein CH063_05431	Colletotrichum higginsianum	3e-59
scaffold18-32	207	5	2.41546	IgE-binding protein	Colletotrichum higginsianum	8e-142
scaffold16-108	250	6	2.4	superoxide dismutase	Colletotrichum incanum	6e-154
scaffold3-1033	174	4	2.29885	EC30 protein	Colletotrichum tofieldiae	3e-87
scaffold4-556	220	5	2.27273	Secreted protein	Colletotrichum higginsianum	2e-105
scaffold22-54	90	2	2.22222	Hypothetical protein CSAL01_04693	Colletotrichum salicis	3e-36
scaffold5-362	181	4	2.20994	ML domain-containing protein	Colletotrichum higginsianum	5e-122
scaffold3-281	186	4	2.15054	Hypothetical protein CH63R_10664	Colletotrichum higginsianum	4e-107
scaffold3-1371	187	4	2.13904	Amidohydrolase	Colletotrichum higginsianum	2e-131
scaffold8-271	284	6	2.11268	Phosphoric diester hydrolase-like protein	Colletotrichum higginsianum	0
scaffold2-1073	239	5	2.09205	Cutinase	Colletotrichum higginsianum	6e-152
scaffold15-198	97	2	2.06186	Hypothetical protein CH63R_12575	Colletotrichum higginsianum	2e-54
scaffold6-220	295	6	2.0339	Allergen Asp F7	Colletotrichum higginsianum	1e-169
scaffold7-19	198	4	2.0202	Hypothetical protein CH63R_05323	Colletotrichum higginsianum	1e-124
scaffold13-140	156	3	1.92308	EC80 protein	Colletotrichum higginsianum	2e-76
scaffold11-336	211	4	1.89573	Hypothetical protein CH63R_03761	Colletotrichum higginsianum	4e-61
scaffold4-256	159	3	1.88679	Disease resistance protein	Colletotrichum higginsianum	6e-93
scaffold1-477	220	4	1.81818	M6 family metalloprotease	Colletotrichum higginsianum	6e-47
scaffold12-85	225	4	1.77778	Hypothetical protein CH63R_13411	Colletotrichum higginsianum	1e-148
scaffold2-970	285	5	1.75439	GDSL-like Lipase/Acylhydrolase	Colletotrichum higginsianum	1e-173
scaffold7-254	237	4	1.68776	endoglucanase II (glycosyl hydrolase family 61)	Colletotrichum tofieldiae	1e-158
scaffold7-86	245	4	1.63265	Cas1 appressorium specific protein	Colletotrichum higginsianum	2e-141
scaffold1-30	184	3	1.63043	DNase1 protein	Colletotrichum tofieldiae	2e-105
scaffold1-459	249	4	1.60643	Polysaccharide deacetylase	Colletotrichum higginsianum	2e-178
scaffold13-196	192	3	1.5625	Extracellular serine-rich protein	Colletotrichum higginsianum	2e-120
scaffold9-353	199	3	1.50754	Fungal cellulose binding domain-containing protein	Colletotrichum higginsianum	8e-137
scaffold12-229	200	3	1.5	Hypothetical protein CH63R_13223	Colletotrichum higginsianum	2e-68
scaffold4-174	275	4	1.45455	Glycosyl hydrolase family 61	Colletotrichum higginsianum	0
scaffold14-4	208	3	1.44231	Hypothetical protein CH63R_09563	Colletotrichum higginsianum	9e-72
scaffold3-146	219	3	1.36986	Hypothetical protein CH63R_10828	Colletotrichum higginsianum	8e-48
scaffold8-226	222	3	1.35135	Hypothetical protein CH63R_09254	Colletotrichum higginsianum	4e-100
scaffold1-552	228	3	1.31579	Nudix domain-containing protein	Colletotrichum higginsianum	3e-64
scaffold12-65	235	3	1.2766	nudix domain-containing protein	Colletotrichum gloeosporioides	7e-120
scaffold2-1060	239	3	1.25523	Hypothetical protein CH63R_00179	Colletotrichum higginsianum	1e-114
scaffold4-1016	172	2	1.16279	Beta-lactamase	Colletotrichum higginsianum	3e-96
scaffold19-110	173	2	1.15607	Hypothetical protein CH63R_01635	Colletotrichum higginsianum	8e-115
scaffold3-129	178	2	1.1236	Hypothetical protein CFIO01_07939	Colletotrichum fioriniae	2e-70
scaffold11-322	180	2	1.11111	EC32 protein	Colletotrichum higginsianum	5e-27
scaffold3-924	94	1	1.06383	Peptidase inhibitor i9	Colletotrichum higginsianum	3e-56
scaffold1-297	189	2	1.0582	carbohydrate-binding module family 1 protein	Colletotrichum gloeosporioides	7e-102
scaffold3-1360	300	3	1	Hypothetical protein CSPAE12_03390	Colletotrichum incanum	4e-166
scaffold15-121	206	2	0.970874	Histidine permease	Colletotrichum higginsianum	6e-59
scaffold4-347	103	1	0.970874	Hypothetical protein CI238_02454	Colletotrichum incanum	6e-41
scaffold12-64	214	2	0.934579	Hypothetical protein CSUB01_12464, partial	Colletotrichum sublineola	4e-90
scaffold8-289	111	1	0.900901	Hypothetical protein CH63R_09146	Colletotrichum higginsianum	3e-38
scaffold12-301	116	1	0.862069	Hypothetical protein CH63R_13114	Colletotrichum higginsianum	3e-55
scaffold12-53	238	2	0.840336	Hypothetical protein CFIO01_00734	Colletotrichum fioriniae	4e-34
scaffold22-36	243	2	0.823045	Hypothetical protein CNYM01_08521	Colletotrichum nymphaeae	3e-55
scaffold10-438	265	2	0.754717	Glycoside hydrolase family 16 protein	Colletotrichum higginsianum	0
scaffold7-23	270	2	0.740741	Carbonic anhydrase	Colletotrichum higginsianum	6e-140
scaffold11-481	135	1	0.740741	Internalin	Colletotrichum higginsianum	3e-87
scaffold11-332	286	2	0.699301	Hypothetical protein CH63R_03765	Colletotrichum higginsianum	2e-85
scaffold9-522	151	1	0.662252	Hypothetical protein CGGC5_8627	Colletotrichum gloeosporioides	2e-70
scaffold9-406	165	1	0.606061	Hypothetical protein GLRG_07140	Colletotrichum graminicola	3e-14
scaffold4-54	174	1	0.574713	Cell wall protein	Colletotrichum higginsianum	2e-106
scaffold1-364	174	1	0.574713	Hypothetical protein CH63R_01897	Colletotrichum higginsianum	7e-18
scaffold12-9	191	1	0.52356	Nudix domain-containing protein	Colletotrichum higginsianum	5e-41
scaffold5-952	201	1	0.497512	Hypothetical protein Cob_06192	Colletotrichum orbiculare	3e-88
scaffold7-280	208	1	0.480769	Hypothetical protein CH063_14190	Colletotrichum higginsianum	4e-33
scaffold3-44	227	1	0.440529	glycosyl hydrolase family 61 protein	Colletotrichum incanum	6e-112
scaffold11-317	245	1	0.408163	Hypothetical protein CH63R_03787	Colletotrichum higginsianum	5e-137
scaffold6-625	257	1	0.389105	Endo-1,4-beta-xylanase	Colletotrichum higginsianum	4e-163
scaffold2-1016	257	1	0.389105	Glycoside hydrolase family 16 protein	Colletotrichum higginsianum	0
scaffold10-109	257	1	0.389105	Hypothetical protein CH63R_03368	Colletotrichum higginsianum	3e-164
scaffold4-307	296	1	0.337838	Pectinesterase	Colletotrichum higginsianum	0
scaffold19-38	156	0	0	Hypothetical protein CH63R_01743	Colletotrichum higginsianum	1e-75
scaffold1-669	269	0	0	carbohydrate-binding module family 1 protein	Colletotrichum incanum	6e-177
scaffold10-19	66	0	0	Hypothetical protein CH063_15246	Colletotrichum higginsianum	1e-36
scaffold2-507	74	0	0	Hypothetical protein CH63R_00874	Colletotrichum higginsianum	1e-21
scaffold14-37	116	0	0	collagen triple helix repeat-containing protein	Colletotrichum tofieldiae	6e-40
scaffold10-2	157	0	0	Hypothetical protein Cob_04368	Colletotrichum orbiculare	6e-32
scaffold3-908	197	0	0	nuc-1 negative regulatory protein preg, partial	Colletotrichum incanum	4e-120
scaffold6-540	172	0	0	Hypothetical protein CT0861_12761	Colletotrichum tofieldiae	9e-47
scaffold14-162	296	0	0	Putativetranslation initiation factor IF-2	Colletotrichum sublineola	4e-06
scaffold11-468	86	0	0	Hypothetical protein GLRG_10010	Colletotrichum graminicola	2e-16
scaffold10-316	165	0	0	Hypothetical protein CH63R_03098	Colletotrichum higginsianum	2e-42
scaffold10-186	111	0	0	Hypothetical protein CH63R_03265	Colletotrichum higginsianum	2e-09
scaffold3-773	180	0	0	CAP20 protein	Colletotrichum higginsianum	5e-129
scaffold2-1113	56	0	0	Hypothetical protein CSUB01_11831	Colletotrichum sublineola	2e-20
scaffold1-375	261	0	0	Hypothetical protein CH63R_01918	Colletotrichum higginsianum	4e-92
scaffold2-160	171	0	0	SCP-like extracellular protein	Colletotrichum higginsianum	1e-87
scaffold12-191	162	0	0	SCP-like extracellular protein	Colletotrichum higginsianum	5e-67
scaffold9-520	166	0	0	WD domain-containing protein	Colletotrichum higginsianum	2e-31
scaffold2-217	64	0	0	Hypothetical protein CH63R_01222	Colletotrichum higginsianum	1e-21
scaffold11-347	121	0	0	Hypothetical protein CH063_02798, partial	Colletotrichum higginsianum	8e-64
scaffold18-152	130	0	0	RNA polymerase ii mediator complex protein	Colletotrichum higginsianum	4e-85
scaffold11-266	169	0	0	Hypothetical protein CH63R_03859	Colletotrichum higginsianum	1e-107
scaffold10-273	93	0	0	Hypothetical protein CSUB01_07123	Colletotrichum sublineola	3e-22
scaffold1-1078	272	0	0	Alpha-glucanase	Colletotrichum higginsianum	3e-151
scaffold2-123	60	0	0	LITAF-like zinc finger domain-containing protein	Colletotrichum higginsianum	2e-27
scaffold9-128	92	0	0	Hypothetical protein GLRG_02945	Colletotrichum graminicola	2e-47
scaffold4-1002	170	0	0	Cvnh domain-containing protein	Colletotrichum higginsianum	3e-98
scaffold23-36	150	0	0	Hypothetical protein CH63R_05391	Colletotrichum higginsianum	1e-62
scaffold5-937	104	0	0	ankyrin repeat domain-containing protein	Colletotrichum tofieldiae	1e-21
scaffold11-386	158	0	0	Hypothetical protein CH63R_03692	Colletotrichum higginsianum	5e-96
scaffold4-411	245	0	0	Hypothetical protein CGGC5_10532, partial	Colletotrichum gloeosporioides	6e-93
scaffold9-521	106	9	8.49057	C. lentis-specific	Colletotrichum lentis	0
scaffold2-510	87	5	5.74713	C. lentis-specific	Colletotrichum lentis	0
scaffold10-98	67	2	2.98507	C. lentis-specific	Colletotrichum lentis	0
scaffold14-52	58	4	6.89655	C. lentis-specific	Colletotrichum lentis	0
scaffold1-403	116	2	1.72414	C. lentis-specific	Colletotrichum lentis	0
scaffold7-255	89	4	4.49438	C. lentis-specific	Colletotrichum lentis	0
scaffold5-402	121	1	0.826446	C. lentis-specific	Colletotrichum lentis	0
scaffold13-143	59	8	13.5593	C. lentis-specific	Colletotrichum lentis	0
scaffold3-883	67	2	2.98507	C. lentis-specific	Colletotrichum lentis	0
scaffold3-1273	50	4	8	C. lentis-specific	Colletotrichum lentis	0
scaffold12-248	101	2	1.9802	C. lentis-specific	Colletotrichum lentis	0
scaffold3-846	57	0	0	C. lentis-specific	Colletotrichum lentis	0
scaffold14-48	96	3	3.125	C. lentis-specific	Colletotrichum lentis	0
scaffold1-412	59	2	3.38983	C. lentis-specific	Colletotrichum lentis	0
scaffold5-756	64	2	3.125	C. lentis-specific	Colletotrichum lentis	0
scaffold13-200	61	1	1.63934	C. lentis-specific	Colletotrichum lentis	0
scaffold3-1028	44	0	0	C. lentis-specific	Colletotrichum lentis	0
scaffold6-519	59	3	5.08475	C. lentis-specific	Colletotrichum lentis	0
scaffold15-152	57	1	1.75439	C. lentis-specific	Colletotrichum lentis	0
scaffold4-747	40	0	0	C. lentis-specific	Colletotrichum lentis	0
scaffold19-37	82	2	2.43902	C. lentis-specific	Colletotrichum lentis	0
scaffold14-47	43	1	2.32558	C. lentis-specific	Colletotrichum lentis	0
scaffold5-936	61	1	1.63934	C. lentis-specific	Colletotrichum lentis	0

## Sheet: Table S4.
Table S4. Log2FC of differentially expressed cysteine-rich candidate effectors of Colletotrichum lentis isolate CT-30 in susceptible lentil cultivar Eston. Genes were listed as differentially expressed when they show significant difference in gene regulation in planta compared to vegetable mycelia (≥ 2 fold, p < 0.05). ApP, Appressorium-assisted Penetration (23 hpi); BP, Biotrophic Phase (55 hpi)…
	log2FC (FDR <0.05)
Gene ID	log2FC_ApP	log2FC_BP	log2FC_NP
scaffold2-6	-13.05	-6.653	-6.885
scaffold5-877	-10.313	-4.062	-6.495
scaffold15-211	-9.965	-2.054	1.283
scaffold5-705	-9.177	-5.164	-8.369
scaffold6-397	-9.001	-8.936	-4.66
scaffold15-249	-8.462	-8.392	-9.416
scaffold19-146	-8.414	-8.343	-2.634
scaffold9-419	-8.263	-3.302	3.459
scaffold14-31	-7.892	-7.827	3.473
scaffold9-418	-7.183	-7.117	1.155
scaffold6-492	-6.532	-10.8	-1.943
scaffold5-14	-5.526	1.538	-1.55
scaffold9-126	-5.25	1.131	-3.766
scaffold18-119	-3.395	2.903	-1.396
scaffold1-171	-2.496	3.519	-1.226
scaffold3-69	-2.043	1.216	0
scaffold4-372	-1.98	-8.236	-3.44
scaffold13-143	-1.69	3.025	0.675
scaffold15-10	-1.47	-2.831	-1.027
scaffold8-363	-0.981	-0.705	-4.685
scaffold4-910	0	-6.897	3.076
scaffold11-321	0	-7.477	2.15
scaffold3-1035	0	0	1.069
scaffold2-510	0	3.009	0.719
scaffold12-265	0	3.939	0.682
scaffold5-756	0	0	0
scaffold11-436	0	-2.088	0
scaffold2-1096	0	-6.282	0
scaffold7-255	0	-3.02	-1.796
scaffold3-310	4.013	0	0
scaffold5-536	4.315	1.198	0.739
scaffold11-337	4.758	0	4.407
scaffold2-63	4.901	0	0
scaffold15-64	5.762	0	4.858
scaffold9-284	6.111	5.826	1.89
scaffold15-165	6.367	0	5.183
scaffold2-889	6.725	0	4.773
scaffold2-933	6.84	0	0
scaffold6-585	6.965	10.607	0
scaffold11-194	8.565	0	0
scaffold5-1003	9.187	0	0
scaffold6-347	9.631	0	0
scaffold4-902	9.925	12.493	0
scaffold4-338	0	11.504	0
scaffold12-264	0	10.866	0
scaffold14-52	0	10.429	0
scaffold12-51	0	10.266	0
scaffold7-195	0	9.46	0
scaffold11-306	0	7.785	0
scaffold2-1178	0	5.283	0
scaffold14-48	0	5.038	0
scaffold4-862	0	4.7	0
scaffold19-35	0	0	10.175
scaffold1-1101	0	0	8.282
scaffold3-130	0	7.374	5.941
scaffold6-378	0	0	5.939
scaffold4-924	0	0	5.411
scaffold19-89	0	0	4.644
scaffold5-11	0	0	4.149
scaffold5-581	0	9.451	2.969
scaffold5-561	0	0	2.003
scaffold2-512	0	0	1.94
scaffold6-494	0	0	1.91

## Sheet: Table S5.
	Table S5. Log2FC of differentially expressed candidate effectors of Colletotrichum lentis containing < 3% cysteine residues in susceptible lentil cultivar Eston. Genes were listed as differentially expressed when they show significant difference in gene regulation in planta compared to vegetable mycelia (≥ 2 fold, p < 0.05). ApP, Appressorium-assisted Penetration; BP, Biotrophic Phase; and NP, Ne…
	log2FC (FDR <0.05)
Gene ID	log2FC_ApP	log2FC_BP	log2FC_NP
scaffold7-86	11.005	0	0
scaffold22-36	10.546	0	0
scaffold4-54	9.141	0	0
scaffold9-406	7.9	0	6.79
scaffold10-438	6.895	0	5.745
scaffold19-38	6.441	0	0
scaffold1-375	6.222	1.429	8.374
scaffold10-316	6.117	0	0
scaffold11-468	5.154	0	5.502
scaffold3-1360	5.132	4.525	1.763
scaffold4-556	4.865	8.456	1.066
scaffold1-459	4.862	0	0
scaffold12-191	4.282	0	3.809
scaffold8-271	2.75	0	2.635
scaffold3-773	2.696	0	2.313
scaffold9-341	2.63	0	2.977
scaffold2-1073	2.53	0	4.035
scaffold1-552	2.182	2.824	0.347
scaffold2-970	2.02	2.548	-0.437
scaffold12-64	1.713	3.783	-0.239
scaffold12-9	0	3.412	0
scaffold14-4	0	5.038	0
scaffold9-520	0	10.013	0
scaffold9-522	0	5.931	0
scaffold11-322	0	10.045	0
scaffold10-186	0	11.105	0
scaffold3-281	0	11.391	0
scaffold12-65	0	9.713	0
scaffold18-152	0	-1.176	0
scaffold8-289	0	-1.292	-0.255
scaffold3-908	0	0	0.454
scaffold4-747	0	1.483	-0.38
scaffold16-108	0	-3.806	-1.249
scaffold19-37	0	0	2.101
scaffold3-924	0	-1.386	0.697
scaffold11-332	0	0	4.931
scaffold15-152	0	6.563	3.731
scaffold4-1016	0	0	2.27
scaffold2-1016	0	0	2.54
scaffold4-182	0	0	2.662
scaffold7-23	0	0	4.481
scaffold2-217	0	0	3.371
scaffold10-19	0	0	5.178
scaffold5-936	0	1.057	-2.412
scaffold5-362	0	0	0.944
scaffold10-2	0	0	5.797
scaffold10-273	0	0	5.797
scaffold1-297	0	1.669	1.666
scaffold11-347	0	0	5.058
scaffold1-669	0	6.021	6.785
scaffold18-43	0	0	11.831
scaffold11-481	0	0	12.196
scaffold4-307	0	0	10.208
scaffold6-625	0	0	10.532
scaffold7-254	0	0	12.93
scaffold4-174	0	0	7.854
scaffold3-1371	0	0	7.211
scaffold3-129	-1.406	0	0
scaffold13-200	-1.595	-7.806	-2.776
scaffold11-317	-2.372	0.906	-0.394
scaffold3-44	-2.387	-3.642	-0.845
scaffold19-99	-4.31	-2.297	-0.281
scaffold14-32	-4.519	-3.566	-2.779
scaffold10-17	-4.521	-1.539	0.72
scaffold6-220	-4.571	-4.496	-3.052
scaffold12-85	-5.55	-5.974	-7.175
scaffold1-30	-5.661	-4.271	-5.578
scaffold11-336	-6.484	-6.409	-7.426
scaffold13-127	-6.716	-6.643	-5.14
scaffold10-114	-8.598	1.871	-0.39
scaffold7-19	-9.07	-9.005	-3.274
scaffold14-37	-9.09	-4.126	-0.708
scaffold2-160	-9.437	-7.003	-6.957
scaffold14-47	-9.767	1.232	-1.037

## Sheet: Table S6.
Table S6. List and functional annotation of the secondary metabolite backbone genes predicted in the Colletotrichum lentis genome.
Gene ID	Size (aa)	Annotation	Organism	E value
scaffold14-26	432	Tryptophan dimethylallyltransferase	Colletotrichum tofieldiae	0
scaffold5-687	465	Aromatic prenyltransferase	Colletotrichum higginsianum	0
scaffold6-583	426	Aromatic prenyltransferase	Colletotrichum higginsianum	0
scaffold8-6	413	TdiB protein	Colletotrichum higginsianum	0
scaffold9-455	402	Aromatic prenyltransferase	Colletotrichum higginsianum	0
scaffold9-508	403	Aromatic prenyltransferase	Colletotrichum higginsianum	0
scaffold13-105	3488	hybrid pks-nrps	Colletotrichum gloeosporioides	0
scaffold5-79	3831	Nonribosomal peptide synthetase	Colletotrichum higginsianum	0
scaffold1-382	9960	Non-ribosomal peptide synthetase	Colletotrichum higginsianum	0
scaffold14-149	1568	nonribosomal peptide synthase	Colletotrichum orbiculare	0
scaffold14-42	1441	non-ribosomal peptide synthetase	Colletotrichum higginsianum	0
scaffold15-292	1952	non-ribosomal peptide synthetase	Colletotrichum higginsianum	0
scaffold16-160	2161	Male sterility, NAD-binding	Penicillium expansum	0
scaffold18-141	4988	Non-ribosomal peptide synthetase	Colletotrichum higginsianum	0
scaffold3-356	2021	amino acid adenylation domain-containing protein	Colletotrichum higginsianum	0
scaffold16-161	1406	nonribosomal peptide synthase	Beauveria bassiana	0
scaffold20-14	1546	non-ribosomal peptide synthetase	Colletotrichum incanum	0
scaffold3-1380	1114	male sterility protein	Colletotrichum higginsianum	0
scaffold4-804	1279	AMP-binding enzyme	Colletotrichum higginsianum	0
scaffold5-589	996	Thioester reductase domain-containing protein	Colletotrichum higginsianum	0
scaffold7-96	1208	Male sterility protein	Colletotrichum higginsianum	0
scaffold9-494	1024	Nonribosomal peptide	Colletotrichum higginsianum	0
scaffold1-278	2115	polyketide synthase	Colletotrichum gloeosporioides	0
scaffold10-353	2206	KR domain-containing protein	Colletotrichum graminicola	0
scaffold13-114	2041	Beta-ketoacyl synthase domain-containing protein	Colletotrichum higginsianum	0
scaffold14-65	2295	lovastatin nonaketide synthase	Magnaporthe oryzae	0
scaffold15-55	2231	Beta-ketoacyl synthase	Colletotrichum higginsianum	0
scaffold16-152	1744	Conidial yellow pigment biosynthesis polyketide synthase	Tolypocladium ophioglossoides	0
scaffold19-3	2322	Acyl transferase/acyl hydrolase/lysophospholipase	Penicillium italicum	0
scaffold4-1031	1961	polyketide synthase	Colletotrichum incanum	0
scaffold4-1033	1531	polyketide synthase	Colletotrichum tofieldiae	0
scaffold4-112	2369	reducing polyketide synthase	Hypomyces subiculosus	0
scaffold5-610	2285	Beta-ketoacyl synthase domain-containing protein	Colletotrichum higginsianum	0
scaffold6-188	2377	Beta-ketoacyl synthase	Colletotrichum higginsianum	0
scaffold8-237	1589	polyketide synthase	Colletotrichum incanum	0
scaffold9-449	2716	Beta-ketoacyl synthase domain-containing protein	Colletotrichum higginsianum	0
scaffold9-473	3698	Polyketide synthase	Colletotrichum higginsianum	0
scaffold9-492	2198	Polyketide synthase	Colletotrichum higginsianum	0
scaffold9-493	2146	RADS2 nonreducing polyketide synthase	Colletotrichum higginsianum	0
scaffold13-174	974	polyketide synthase	Colletotrichum gloeosporioides	0
scaffold3-1110	429	3-oxoacyl-[acyl-carrier-protein] synthase	Colletotrichum higginsianum	0
scaffold4-1034	1557	polyketide synthase	Colletotrichum incanum	0
scaffold9-506	1747	Polyketide synthase	Colletotrichum higginsianum	0

## Sheet: Table S7.
Table S7. Log2FC of differentially expressed secondary metabolite of Colletotrichum lentis backbone genes in susceptible lentil cultivar Eston. Genes were listed as differentially expressed when they show significant difference in gene regulation in planta compared to vegetable mycelia (≥ 2 fold, p < 0.05). ApP, Appressorium-assisted Penetration; BP, Biotrophic Phase; and NP, Necrotrophic Phase
	log2FC (FDR <0.05)
Gene ID	log2FC_ApP	log2FC_BP	log2FC_NP
scaffold13-105	-1.089	-3.794	0.7
scaffold5-79	-6.305	-6.248	-1.397
scaffold4-1031	4.78	-0.88	-0.651
scaffold6-188	4.78	-0.88	-0.651
scaffold9-493	4.78	-0.88	-0.651
scaffold1-278	4.78	-3.691	-0.651
scaffold18-141	-1.474	-0.236	-1.358
scaffold9-449	0	0	1.436
scaffold7-96	0	0	3.251
scaffold13-114	-8.734	-8.667	-1.046
scaffold19-3	-8.734	-8.667	-1.046
scaffold9-455	4.867	-1.642	-3.807
scaffold4-112	0.944	-1.416	-2.136
scaffold8-237	0.944	-1.416	-2.136
scaffold9-473	0.944	-1.416	-2.136
scaffold9-492	0.944	-1.416	-2.136
scaffold1-382	-2.378	-1.735	7.887
scaffold4-804	-0.713	-1.028	-1.444
scaffold3-1380	0	0	3.996
scaffold5-589	-0.145	-3.573	-3.104
scaffold9-494	-0.145	-3.573	-3.104
scaffold15-55	6.13	0	4.638
scaffold15-292	-2.889	-4.225	-2.311
scaffold16-160	-10.473	-4.942	-6.657
scaffold16-152	-10.936	-3.691	-6.084
scaffold16-161	-4.739	-4.276	-6.175

## Sheet: Table S8.
Table S8. List and functional annotation of the carbohydrate-active enzymes predicted in the Colletotrichum lentis genome and associated with the degradation of cell wall components and chitin-binding.
Gene ID	Category	Evalue	Covered fraction	Size (aa)	Annotation	Organism	E Value
scaffold4-100	PL1	1.3e-51	0.831683	336	pectate lyase	Colletotrichum incanum	0
scaffold8-240	PL1	1.4e-48	0.89604	610	pectinesterase	Colletotrichum orchidophilum	0
scaffold3-122	PL1	1.4e-54	0.891089	379	pectin lyase, partial	Colletotrichum tofieldiae	0
scaffold4-63	PL1	1.5e-31	0.876238	449	Pectate lyase C	Colletotrichum higginsianum	0
scaffold18-123	PL1	1.9e-56	0.871287	297	Pectate lyase B	Colletotrichum higginsianum	0
scaffold4-909	PL1	2.2e-48	0.920792	449	Pectin lyase	Colletotrichum higginsianum	0
scaffold4-170	PL1	2.9e-52	0.881188	332	Pectin lyase	Colletotrichum higginsianum	0
scaffold3-319	PL1	2.9e-55	0.866337	331	Pectate lyase 2	Colletotrichum higginsianum	0
scaffold3-25	PL1	3.3e-52	0.90099	396	Pectate lyase 2	Colletotrichum higginsianum	0
scaffold1-560	PL1	4.5e-24	0.846535	487	Pectate lyase	Colletotrichum higginsianum	0
scaffold3-1295	PL1	5.1e-54	0.90099	375	Pectin lyase	Colletotrichum higginsianum	0
scaffold12-110	PL1	5.4e-58	0.950495	325	Pectate lyase B	Colletotrichum higginsianum	0
scaffold7-71	PL1	6e-45	0.871287	566	Pectin lyase	Colletotrichum higginsianum	0
scaffold10-115	PL1	7.2e-61	0.905941	331	Pectate lyase	Colletotrichum higginsianum	0
scaffold4-308	PL1	8.8e-50	0.846535	309	Pectate lyase Pel-34K	Colletotrichum higginsianum	0
scaffold16-5	PL1	9.5e-44	0.866337	455	pectin lyase	Colletotrichum orchidophilum	0
scaffold3-389	PL11	1.5e-128	0.962046	600	Fg-gap repeat family protein	Colletotrichum higginsianum	0
scaffold1-1101	PL3	1.4e-67	0.969543	239	Pectate lyase	Colletotrichum higginsianum	7e-165
scaffold19-35	PL3	1.5e-77	0.989848	236	Pectate lyase F	Colletotrichum higginsianum	4e-167
scaffold6-494	PL3	1.9e-70	0.984772	230	Polysaccharide lyase family 3	Colletotrichum higginsianum	3e-158
scaffold1-1055	PL3	2.1e-59	0.989848	318	Pectate lyase	Colletotrichum higginsianum	7e-149
scaffold1-565	PL3	3.5e-67	0.862944	198	pectate lyase	Colletotrichum orchidophilum	2e-127
scaffold15-211	PL3	3e-69	0.984772	254	pectate lyase	Colletotrichum gloeosporioides	9e-165
scaffold8-219	PL3	5.4e-39	0.51269	822	FAD binding domain-containing protein	Colletotrichum higginsianum	0
scaffold2-1017	PL3	6.1e-67	0.93401	305	Polysaccharide lyase family 3	Colletotrichum higginsianum	0
scaffold4-312	PL3	8.7e-45	0.614213	334	Pectate lyase	Colletotrichum higginsianum	4e-174
scaffold1-1260	PL4	1.3e-80	0.994709	546	Rhamnogalacturonan lyase	Colletotrichum higginsianum	0
scaffold4-1012	PL4	2.6e-56	0.462081	480	Rhamnogalacturonase	Colletotrichum higginsianum	0
scaffold3-1296	PL4	2e-73	0.696649	507	Rhamnogalacturonate lyase	Colletotrichum higginsianum	0
scaffold7-442	PL4	3.3e-164	0.975309	671	rhamnogalacturonate lyase	Colletotrichum tofieldiae	0
scaffold4-903	PL4	3.4e-115	0.989418	681	Rhamnogalacturonase B	Colletotrichum higginsianum	0
scaffold5-869	PL4	5.6e-47	0.507937	580	Rhamnogalacturonate lyase	Colletotrichum higginsianum	0
scaffold9-411	PL4	8.1e-165	0.994709	669	rhamnogalacturonate lyase C	Colletotrichum higginsianum	0
scaffold4-755	PL9	4.4e-88	0.705882	404	Pectate lyase	Colletotrichum higginsianum	0
scaffold3-1285	PL9	4.5e-113	0.957219	400	pectate lyase	Colletotrichum orbiculare	0
scaffold2-990	GH10	1.5e-96	0.947195	350	Beta-xylanase	Colletotrichum higginsianum	0
scaffold6-142	GH10	2.5e-99	0.986799	750	saccharopine dehydrogenase, partial	Colletotrichum incanum	0
scaffold6-90	GH10	2.8e-98	0.986799	355	Beta-xylanase	Colletotrichum higginsianum	0
scaffold6-476	GH10	2.9e-89	0.907591	311	Beta-xylanase	Colletotrichum higginsianum	0
scaffold1-374	GH10	3.3e-39	0.455446	408	glycosyl hydrolase family 10	Colletotrichum nymphaeae	0
scaffold3-435	GH10	3.7e-92	0.983498	367	Beta-xylanase	Colletotrichum higginsianum	0
scaffold7-64	GH10	4.7e-107	0.993399	326	Beta-xylanase	Colletotrichum higginsianum	0
scaffold10-185	GH10	4e-40	0.442244	326	Beta-xylanase	Colletotrichum higginsianum	0
scaffold3-361	GH105	1.1e-83	0.927711	576	Cell wall glycosyl hydrolase	Colletotrichum higginsianum	0
scaffold3-476	GH105	1.2e-95	0.978916	393	Cell wall glycosyl hydrolase	Colletotrichum higginsianum	0
scaffold9-230	GH105	5.1e-54	0.963855	390	Glycosyl hydrolase family 88	Colletotrichum higginsianum	0
scaffold11-421	GH105	5.3e-93	0.96988	667	Glycosyl hydrolase family 88	Colletotrichum higginsianum	0
scaffold3-271	GH105	6.1e-91	0.978916	414	Cell wall glycosyl hydrolase	Colletotrichum higginsianum	0
scaffold5-977	GH105	9e-108	0.972892	377	Glycosyl hydrolase family 88	Colletotrichum higginsianum	0
scaffold10-244	GH106	2.2e-18	0.433252	972	Glycoside hydrolase family 2	Colletotrichum higginsianum	0
scaffold6-625	GH11	1.5e-75	0.988701	257	endo-1,4-beta-xylanase A, partial	Coniochaeta ligniaria	1e-84
scaffold5-238	GH11	2.8e-69	0.960452	221	Endo-1,4-beta-xylanase	Colletotrichum higginsianum	3e-123
scaffold23-21	GH115	1.3e-230	0.842181	1048	Immunoglobulin I-set domain-containing protein	Colletotrichum higginsianum	0
scaffold17-3	GH115	5.4e-231	0.836442	1400	Immunoglobulin I-set domain-containing protein	Colletotrichum higginsianum	0
scaffold11-288	GH115	7.1e-107	0.407461	760	Immunoglobulin I-set domain-containing protein	Colletotrichum higginsianum	0
scaffold2-11	GH12	1.3e-23	0.846154	311	Glycosyl transferase	Colletotrichum higginsianum	0
scaffold11-492	GH12	2.6e-29	0.974359	241	glycosyl hydrolase family 12	Colletotrichum orchidophilum	2e-72
scaffold6-621	GH12	4.3e-39	0.974359	441	glycosyl hydrolase family 13	Colletotrichum higginsianum	1e-167
scaffold9-246	GH12	7.5e-25	0.910256	332	Xyloglucan-specific endoglucanase	Colletotrichum higginsianum	0
scaffold5-524	GH12	7.7e-25	0.852564	345	Endoglucanase	Colletotrichum higginsianum	0
scaffold3-193	GH12	8.6e-44	0.980769	229	Glycoside hydrolase family 12	Colletotrichum higginsianum	8e-146
scaffold15-276	GH13	1.6e-26	0.866221	706	Alpha amylase	Colletotrichum higginsianum	0
scaffold2-743	GH13	1.7e-55	0.953177	497	Alpha amylase	Colletotrichum higginsianum	0
scaffold1-579	GH13	1.9e-29	0.906355	530	glycoside hydrolase family 13 protein (alpha amylase)	Colletotrichum tofieldiae	0
scaffold5-102	GH13	2.6e-33	0.926421	2268	alpha amylase	Colletotrichum gloeosporioides	0
scaffold1-990	GH13	3.1e-53	0.949833	503	Alpha amylase	Colletotrichum higginsianum	0
scaffold18-103	GH13	3.5e-71	0.936455	549	Alpha amylase	Colletotrichum graminicola	0
scaffold2-866	GH13	3.5e-78	0.93311	585	Alpha amylase	Colletotrichum higginsianum	0
scaffold1-621	GH13	3.9e-75	0.936455	583	Alpha amylase	Colletotrichum higginsianum	0
scaffold12-199	GH13	4.9e-41	0.936455	460	glucan 1,4-alpha-maltohexaosidase	Colletotrichum nymphaeae	0
scaffold3-1241	GH13	5.3e-26	0.926421	2071	Alpha-1,3-glucan synthase	Colletotrichum higginsianum	0
scaffold5-597	GH13	7.3e-11	0.331104	1245	hypothetical protein CH63R_07593	Colletotrichum higginsianum	0
scaffold3-191	GH13	7.8e-34	0.909699	1734	Alpha amylase	Colletotrichum higginsianum	0
scaffold5-103	GH13	8.8e-55	0.949833	509	Alpha amylase	Colletotrichum higginsianum	0
scaffold2-747	GH15	1.2e-75	0.99169	671	glycosyl hydrolase	Colletotrichum incanum	0
scaffold3-671	GH15	8.7e-65	0.858726	873	Glucoamylase	Colletotrichum higginsianum	0
scaffold12-256	GH26	4e-98	0.953795	420	Mannan endo-1,4-beta-mannosidase	Colletotrichum higginsianum	0
scaffold11-275	GH27	4.9e-46	0.586667	1058	Wsc domain-containing protein	Colletotrichum higginsianum	0
scaffold7-26	GH27	7.9e-113	0.906667	508	glycoside hydrolase family 27 protein	Colletotrichum incanum	0
scaffold9-410	GH28	2.2e-65	0.96	467	polygalacturonase	Colletotrichum higginsianum	0
scaffold1-352	GH28	2.3e-73	0.935385	377	Glycosyl hydrolase family 28	Colletotrichum higginsianum	0
scaffold15-194	GH28	2.5e-15	0.335385	166	polygalacturonase	Colletotrichum higginsianum	2e-70
scaffold10-78	GH28	2e-70	0.953846	411	Exopolygalacturonase	Colletotrichum higginsianum	0
scaffold5-854	GH28	3.5e-25	0.455385	584	hypothetical protein BN1723_001487	Verticillium longisporum	1e-171
scaffold2-151	GH28	3.5e-46	0.944615	401	Glycosyl hydrolase family 28	Colletotrichum higginsianum	0
scaffold5-771	GH28	3.9e-70	0.926154	445	Polygalacturonase	Colletotrichum higginsianum	0
scaffold10-221	GH28	4.6e-70	0.972308	434	Polygalacturonase	Colletotrichum higginsianum	0
scaffold22-23	GH28	5.4e-65	0.96	445	Glycosyl hydrolase family 28	Colletotrichum higginsianum	0
scaffold15-9	GH28	6.4e-52	0.926154	511	Rhamnogalacturonase A	Colletotrichum higginsianum	0
scaffold12-239	GH28	6.6e-74	0.941538	327	Endopolygalacturonase	Colletotrichum higginsianum	0
scaffold18-44	GH28	7.2e-72	0.938462	359	Endopolygalacturonase 1	Colletotrichum higginsianum	0
scaffold11-304	GH28	7.9e-39	0.923077	961	Exo-polygalacturonase	Colletotrichum higginsianum	0
scaffold2-1062	GH29	2.9e-91	0.919075	657	alpha-L-fucosidase	Colletotrichum higginsianum	0
scaffold10-54	GH3	1.1e-61	0.986111	883	glycosyl hydrolase family 3	Colletotrichum higginsianum	0
scaffold2-995	GH3	1.4e-55	0.986111	816	glycosyl hydrolase family 3 N terminal domain-containing protein	Colletotrichum higginsianum	0
scaffold2-496	GH3	1.7e-66	0.990741	499	Beta-glucosidase	Colletotrichum higginsianum	0
scaffold11-138	GH3	1e-47	0.935185	865	Beta-glucosidase	Colletotrichum higginsianum	0
scaffold3-291	GH3	2.1e-65	0.976852	844	Beta-glucosidase	Colletotrichum higginsianum	0
scaffold9-34	GH3	2.5e-24	0.398148	854	Beta-glucosidase	Colletotrichum higginsianum	0
scaffold13-226	GH3	2.9e-61	0.986111	804	glycosyl hydrolase family 3 N terminal domain-containing protein	Colletotrichum higginsianum	0
scaffold7-34	GH3	2e-61	0.976852	657	glycosyl hydrolase family 3 N terminal domain-containing protein	Colletotrichum higginsianum	0
scaffold8-101	GH3	3.8e-59	0.976852	827	Beta-glucosidase	Colletotrichum higginsianum	0
scaffold12-262	GH3	4.1e-61	0.990741	1404	Beta-glucosidase	Colletotrichum higginsianum	0
scaffold5-983	GH3	4.8e-64	0.967593	956	Beta-glucosidase	Colletotrichum higginsianum	0
scaffold5-264	GH3	4.9e-68	0.981481	720	thermostable beta-glucosidase b	Colletotrichum incanum	0
scaffold4-88	GH3	6.1e-63	0.972222	841	Beta-glucosidase	Colletotrichum higginsianum	0
scaffold5-193	GH3	6.5e-49	0.949074	922	Glycosyl hydrolase family 3 N terminal domain-containing protein	Colletotrichum higginsianum	0
scaffold1-1143	GH3	8.8e-25	0.5	529	Glycosyl hydrolase family 3 N terminal domain-containing protein	Colletotrichum higginsianum	0
scaffold5-195	GH3	8.8e-60	0.851852	750	Glycosyl hydrolase family 3	Colletotrichum higginsianum	0
scaffold5-580	GH35	1.2e-58	0.781759	883	glycosyl hydrolase family 35	Colletotrichum higginsianum	0
scaffold3-333	GH35	1.8e-83	0.983713	986	Beta-galactosidase	Colletotrichum higginsianum	0
scaffold5-613	GH35	2.2e-88	0.983713	973	Beta-galactosidase	Colletotrichum higginsianum	0
scaffold10-27	GH36	5.9e-234	0.99564	747	Alpha-galactosidase 2	Colletotrichum higginsianum	0
scaffold1-556	GH43	1.1e-36	0.967742	337	glycosyl hydrolase family 43 protein	Colletotrichum simmondsii	3e-171
scaffold19-36	GH43	1.3e-57	0.967742	995	Glycosyl hydrolase family 43	Colletotrichum higginsianum	0
scaffold19-111	GH43	1.4e-33	0.983871	480	glycosyl hydrolase family 43 protein	Colletotrichum tofieldiae	0
scaffold15-192	GH43	1.5e-23	0.633065	215	glycosyl hydrolase family 43	Colletotrichum higginsianum	4e-146
scaffold2-1117	GH43	1.7e-55	0.983871	545	Glycosyl hydrolase family 43	Colletotrichum higginsianum	0
scaffold8-109	GH43	1e-30	0.725806	417	galactan-beta-galactosidase	Colletotrichum incanum	0
scaffold12-241	GH43	2.5e-51	0.991935	600	beta-xylosidase	Colletotrichum higginsianum	0
scaffold1-591	GH43	2.7e-63	0.987903	959	FAD binding domain-containing protein	Colletotrichum higginsianum	0
scaffold3-1203	GH43	2e-44	0.883065	513	beta-xylosidase	Colletotrichum salicis	0
scaffold10-41	GH43	3.8e-23	0.625	473	glycosyl hydrolase family 43 protein	Colletotrichum higginsianum	0
scaffold4-984	GH43	4.3e-28	0.858871	626	Hexose transporter	Colletotrichum higginsianum	0
scaffold6-81	GH43	5.4e-16	0.592742	811	Fungal cellulose binding domain-containing protein	Colletotrichum higginsianum	0
scaffold2-1029	GH43	5.4e-46	0.995968	534	glycosyl hydrolase family 43 protein	Colletotrichum higginsianum	0
scaffold1-72	GH43	5.5e-34	0.919355	344	glycosyl hydrolase family 43 protein	Colletotrichum higginsianum	0
scaffold2-1140	GH43	5.8e-52	0.991935	571	Beta-xylosidase	Colletotrichum higginsianum	0
scaffold3-50	GH43	6.1e-08	0.620968	294	glycoside hydrolase family 43	Colletotrichum fioriniae	0
scaffold9-369	GH43	7.2e-47	0.987903	543	Beta-xylosidase	Colletotrichum higginsianum	0
scaffold9-208	GH43	7.9e-27	0.717742	426	glycosyl hydrolase family 43 protein, partial	Colletotrichum tofieldiae	0
scaffold12-163	GH43	8.7e-30	0.935484	569	Alpha-L-arabinofuranosidase II	Colletotrichum higginsianum	0
scaffold9-405	GH43	8.9e-43	0.983871	321	Arabinan endo-1,5-alpha-L-arabinosidase	Colletotrichum higginsianum	0
scaffold1-914	GH43	9.6e-50	0.979839	373	glycosyl hydrolase family 43 protein	Colletotrichum higginsianum	0
scaffold7-112	GH5	1.1e-09	0.316364	168	Glycoside hydrolase family 5 protein	Colletotrichum higginsianum	1e-100
scaffold1-678	GH5	1.1e-18	0.818182	384	Endo-beta-1,6-glucanase	Colletotrichum higginsianum	0
scaffold2-404	GH5	1.1e-42	0.876364	409	Cellulase	Colletotrichum higginsianum	0
scaffold1-1020	GH5	1.2e-35	0.785455	345	Cellulase	Colletotrichum higginsianum	0
scaffold3-386	GH5	1.3e-42	0.741818	908	Glucan 1,3-beta-glucosidase	Colletotrichum higginsianum	0
scaffold2-955	GH5	1.4e-33	0.832727	402	Mannan endo-1,4-beta-mannosidase C	Colletotrichum higginsianum	0
scaffold9-364	GH5	1.4e-33	0.807273	454	Fungal cellulose binding domain-containing protein	Colletotrichum higginsianum	0
scaffold3-37	GH5	1.7e-37	0.861818	340	extracellular endoglucanase	Colletotrichum incanum	0
scaffold6-590	GH5	1e-35	0.825455	406	Beta-1,6-galactanase	Colletotrichum higginsianum	0
scaffold5-928	GH5	2.3e-20	0.64	434	Beta-1,6-galactanase	Colletotrichum higginsianum	0
scaffold1-855	GH5	2.3e-35	0.836364	417	Cellulase	Colletotrichum higginsianum	0
scaffold5-209	GH5	3.2e-28	0.898182	705	Beta-glucosidase 6	Colletotrichum higginsianum	0
scaffold7-204	GH5	3e-26	0.847273	804	glycoside hydrolase family 5 protein	Colletotrichum higginsianum	0
scaffold4-771	GH5	4.3e-35	0.745455	528	endoglucanase C	Colletotrichum tofieldiae	0
scaffold2-87	GH5	5.9e-24	0.847273	761	glycoside hydrolase family 5 protein	Colletotrichum higginsianum	0
scaffold1-475	GH5	6.8e-31	0.781818	407	Endoglucanase 3	Colletotrichum higginsianum	0
scaffold1-1149	GH5	7.6e-33	0.836364	435	endo-beta-1	Colletotrichum higginsianum	0
scaffold10-286	GH5	8.8e-27	0.734545	396	Cellulase	Colletotrichum higginsianum	0
scaffold4-478	GH53	3e-96	0.997076	350	Arabinogalactan endo-beta-1,4-galactanase	Colletotrichum higginsianum	0
scaffold2-1155	GH53	8.6e-82	0.976608	470	Arabinogalactan endo-beta-1,4-galactanase	Colletotrichum higginsianum	0
scaffold12-89	GH6	1.2e-94	0.938776	426	Glucanase	Colletotrichum higginsianum	0
scaffold2-330	GH67	1.5e-259	0.998505	846	Alpha-glucuronidase	Colletotrichum higginsianum	0
scaffold2-1053	GH7	1.1e-178	0.959036	473	exoglucanase type C precursor (glycosyl hydrolase family 7)	Colletotrichum tofieldiae	0
scaffold15-108	GH7	1.4e-147	0.985542	420	Glucanase	Colletotrichum higginsianum	0
scaffold19-58	GH7	3.4e-156	0.896386	505	glycosyl hydrolase family 7	Colletotrichum higginsianum	0
scaffold5-247	GH7	4.6e-168	0.901205	564	glycosyl hydrolase family 8	Colletotrichum tofieldiae	0
scaffold2-1106	GH7	4.7e-150	0.980723	431	Glucanase	Colletotrichum higginsianum	0
scaffold4-145	GH7	9.6e-174	0.995181	447	Glucanase	Colletotrichum higginsianum	0
scaffold18-29	GH74	1.4e-12	0.390558	846	Fungal cellulose binding domain-containing protein	Colletotrichum higginsianum	0
scaffold2-438	GH74	1e-10	0.356223	1518	vacuolar protein sorting/targeting protein PEP1	Colletotrichum higginsianum	0
scaffold19-135	GH74	2.5e-15	0.506438	769	Fungal cellulose binding domain-containing protein	Colletotrichum higginsianum	0
scaffold1-429	GH78	1.3e-21	0.52381	1464	alpha-L-rhamnosidase A	Colletotrichum higginsianum	0
scaffold6-356	GH78	1.5e-25	0.65873	620	Alpha-l-rhamnosidase	Colletotrichum higginsianum	0
scaffold11-482	GH78	1.9e-167	0.998016	877	Alpha-l-rhamnosidase	Colletotrichum higginsianum	0
scaffold11-326	GH78	2.2e-84	0.509921	825	Alpha-rhamnosidase	Colletotrichum higginsianum	0
scaffold17-26	GH78	2e-08	0.327381	615	Bacterial alpha-L-rhamnosidase domain-containing protein	Colletotrichum higginsianum	0
scaffold1-189	GH78	2e-84	0.948413	698	Bacterial alpha-L-rhamnosidase domain-containing protein	Colletotrichum higginsianum	0
scaffold8-476	GH78	4.9e-58	0.69246	769	Alpha-l-rhamnosidase a	Colletotrichum higginsianum	0
scaffold18-10	GH88	2.3e-55	0.832827	400	unsaturated glucuronyl hydrolase	Colletotrichum simmondsii	0
scaffold9-192	GH93	3.9e-107	0.993485	363	Glycoside hydrolase family 93	Colletotrichum higginsianum	0
scaffold3-332	GH93	8.9e-104	0.993485	378	BNR/Asp-box repeat protein	Colletotrichum higginsianum	0
scaffold13-138	GH95	1.1e-78	0.382271	1204	Glycoside hydrolase family 95 protein	Colletotrichum higginsianum	0
scaffold10-131	GH95	3.9e-228	0.961219	838	Alpha-L-fucosidase	Colletotrichum higginsianum	0
scaffold3-878	GH95	8.6e-06	0.419668	702	six-hairpin glycosidase-like protein	Colletotrichum incanum	0
scaffold1-445	CE1	1.1e-06	0.444934	642	Dual specificity phosphatase catalytic domain protein	Colletotrichum higginsianum	0
scaffold3-736	CE1	1.1e-07	0.563877	356	putative Epoxide hydrolase	Colletotrichum higginsianum	0
scaffold1-917	CE1	1.1e-10	0.594714	391	Pigment biosynthesis protein	Colletotrichum higginsianum	0
scaffold12-115	CE1	1.4e-06	0.502203	340	Alpha beta hydrolase fold protein	Colletotrichum higginsianum	0
scaffold15-164	CE1	1.4e-18	0.599119	331	Feruloyl esterase B	Colletotrichum higginsianum	0
scaffold5-828	CE1	2.4e-10	0.85022	238	phospholipase/Carboxylesterase	Colletotrichum higginsianum	3e-160
scaffold10-359	CE1	3.2e-06	0.563877	486	Epoxide hydrolase	Colletotrichum higginsianum	0
scaffold6-499	CE1	3.8e-07	0.502203	346	Glycylpeptide N-tetradecanoyltransferase	Colletotrichum higginsianum	0
scaffold7-59	CE1	3.8e-14	0.484581	317	Acetylxylan esterase A	Colletotrichum higginsianum	0
scaffold27-1	CE1	3e-23	0.740088	366	PHB depolymerase family esterase	Colletotrichum incanum	0
scaffold3-1061	CE1	3e-50	0.982379	295	S-formylglutathione hydrolase	Colletotrichum higginsianum	0
scaffold11-300	CE1	5.2e-05	0.343612	578	Platelet-activating factor acetylhydrolase	Colletotrichum higginsianum	0
scaffold17-67	CE1	5.3e-07	0.563877	305	Hydrolase	Colletotrichum higginsianum	0
scaffold5-727	CE1	5.6e-06	0.85022	558	AB-hydrolase associated lipase region family protein	Colletotrichum tofieldiae	0
scaffold19-130	CE1	7.5e-23	0.770925	312	PHB depolymerase family esterase	Colletotrichum higginsianum	0
scaffold2-970	CE12	1.2e-38	0.957143	285	GDSL-like Lipase/Acylhydrolase	Colletotrichum higginsianum	1e-173
scaffold21-34	CE12	1.4e-40	0.980952	260	GDSL-like Lipase/Acylhydrolase	Colletotrichum higginsianum	9e-152
scaffold11-242	CE12	2e-49	0.985714	249	GDSL-like Lipase/Acylhydrolase	Colletotrichum higginsianum	8e-139
scaffold2-134	CE12	3.1e-47	0.995238	263	GDSL-like Lipase/Acylhydrolase	Colletotrichum higginsianum	0
scaffold2-944	CE12	9.1e-34	0.97619	264	GDSL-like Lipase/Acylhydrolase	Colletotrichum higginsianum	0
scaffold1-392	CE14	1.5e-09	0.967742	294	GlcNAc-PI de-N-acetylase	Colletotrichum higginsianum	0
scaffold9-348	CE15	4.3e-20	0.434944	183	carbohydrate esterase family 15 protein	Colletotrichum incanum	5e-71
scaffold13-215	CE15	7.8e-74	0.765799	338	Cip2	Colletotrichum higginsianum	0
scaffold6-547	CE8	1.1e-77	0.927083	323	Pectinesterase	Colletotrichum higginsianum	0
scaffold4-307	CE8	3.7e-39	0.552083	296	Pectinesterase	Colletotrichum higginsianum	0
scaffold6-92	CE8	3.8e-79	0.934028	330	Pectinesterase	Colletotrichum higginsianum	0
scaffold5-770	CE8	4.6e-53	0.947917	405	Pectinesterase	Colletotrichum higginsianum	0
scaffold8-240	CE8	6.4e-75	0.944444	610	Pectinesterase	Colletotrichum orchidophilum	0
scaffold4-1040	CBM18	0.00024	0.710526	100	hypothetical protein CSIM01_04346	Colletotrichum simmondsii	4e-18
scaffold9-181	CBM18	1.1e-07	0.868421	1052	Chitin recognition protein	Colletotrichum higginsianum	0
scaffold10-322	CBM18	1.5e-07	0.894737	772	Chitin recognition protein	Colletotrichum incanum	0
scaffold15-151	CBM18	1.6e-06	0.894737	701	Chitin recognition protein	Colletotrichum higginsianum	0
scaffold4-350	CBM18	1.8e-05	0.894737	362	agglutinin isolectin 1	Colletotrichum incanum	0
scaffold14-77	CBM18	1.9e-09	0.763158	768	hypothetical protein AOL_s00006g486	Arthrobotrys oligospora	0
scaffold1-324	CBM18	2.3e-07	0.868421	509	polysaccharide deacetylase	Colletotrichum higginsianum	0
scaffold1-322	CBM18	2.5e-08	0.868421	499	polysaccharide deacetylase, partial	Colletotrichum incanum	0
scaffold5-809	CBM18	2.7e-08	0.868421	760	polysaccharide deacetylase family protein	Colletotrichum orbiculare	0
scaffold1-168	CBM18	5.6e-10	0.894737	1094	class v chitinase	Colletotrichum orbiculare	0
scaffold14-5	CBM18	5.7e-12	0.947368	1820	glycoside hydrolase family 18 protein	Bipolaris victoriae	0
scaffold22-1	CBM18	6e-10	0.815789	1726	Chitinase	Colletotrichum higginsianum	0
scaffold4-664	CBM18	7.2e-07	0.736842	304	chitin deacetylase	Colletotrichum higginsianum	0
scaffold6-397	CBM18	9e-05	0.657895	261	CFEM domain-containing protein	Purpureocillium lilacinum	8e-46
scaffold1-167	CBM50	0.00021	0.9	704	LysM domain-containing protein	Colletotrichum salicis	0
scaffold14-6	CBM50	0.00042	0.825	838	carbohydrate-binding module family 50 protein	Bipolaris zeicola	0
scaffold13-270	CBM50	1.2e-05	0.625	424	LysM domain-containing protein	Colletotrichum higginsianum	0
scaffold10-114	CBM50	1e-09	0.975	81	peptidase M23b	Colletotrichum tofieldiae	1e-41
scaffold9-126	CBM50	2.2e-10	0.95	162	intracellular hyphae protein 1	Colletotrichum salicis	2e-75
scaffold11-488	CBM50	2.3e-06	0.975	370	LysM domain-containing protein	Colletotrichum higginsianum	0
scaffold3-243	CBM50	2.3e-08	0.95	170	Intracellular hyphae protein 1	Colletotrichum higginsianum	2e-52
scaffold9-363	CBM50	3e-07	0.975	186	LysM domain-containing protein	Colletotrichum higginsianum	1e-130
scaffold2-1028	CBM50	8.3e-09	0.975	123	Intracellular hyphae protein 1	Colletotrichum higginsianum	3e-65
Abbreviation	CAZymes
PL	Polysaccharide Lyases
GH	Glycoside Hydrolases
CE	Carbohydrate Esterases
CBM	Carbohydrate-Binding Modules

## Sheet: Table S9.
Table S9. Log2FC of differentially expressed genes of Colletotrichum lentis encoding carbohydrate-active enzymes in susceptible lentil cultivar Eston. Genes were listed as differentially expressed when they show significant difference in gene regulation in planta compared to vegetable mycelia (≥ 2 fold, p < 0.05). ApP, Appressorium-assisted Penetration; BP, Biotrophic Phase; and NP, Necrotrophic …
								log2FC ≥2.0 (FDR <0.05)
Substrate	Gene models	Gene ID	Category	Size (aa)	Annotation	Organism	E Value	log2FC_ApP	log2FC_BP	log2FC_NP
Cellulose	8	scaffold15-108	GH7	420	Glucanase	Colletotrichum higginsianum	0	0	6.116	0
		scaffold5-247	GH7	564	glycosyl hydrolase family 8	Colletotrichum tofieldiae	0	8.264	8.264	0
		scaffold10-91	GH1	492	Beta-glucosidase	Colletotrichum higginsianum	0	0	0	6.325
		scaffold2-1106	GH7	431	Glucanase	Colletotrichum higginsianum	0	0	0	5.127
		scaffold12-89	GH6	426	Glucanase	Colletotrichum higginsianum	0	0	0	7.781
		scaffold2-1053	GH7	473	exoglucanase type C precursor (glycosyl hydrolase family 7)	Colletotrichum tofieldiae	0	0	0	10.168
		scaffold19-58	GH7	505	glycosyl hydrolase family 7	Colletotrichum higginsianum	0	0	3.41	12.328
		scaffold4-145	GH7	447	Glucanase	Colletotrichum higginsianum	0	0	3.41	12.328
Hemicellulase	15	Gene ID	Category	Size (aa)	Annotation	Organism	E Value	log2FC-ApP	log2FC-BP	log2FC-NP
		scaffold11-288	GH115	760	Immunoglobulin I-set domain-containing protein	Colletotrichum higginsianum	0	-3.307	-3.307	0
		scaffold17-3	GH115	1400	Immunoglobulin I-set domain-containing protein	Colletotrichum higginsianum	0	0	-5.708	0
		scaffold2-438	GH74	1518	vacuolar protein sorting/targeting protein PEP1	Colletotrichum higginsianum	0	0	0	-7.635
		scaffold13-138	GH95	1204	Glycoside hydrolase family 95 protein	Colletotrichum higginsianum	0	0	0	2.067
		scaffold9-348	CE15	183	carbohydrate esterase family 15 protein	Colletotrichum incanum	5e-71	-7.207	-7.207	-3.269
		scaffold19-135	GH74	769	Fungal cellulose binding domain-containing protein	Colletotrichum higginsianum	0	4.232	4.232	3.536
		scaffold3-435	GH10	367	Beta-xylanase	Colletotrichum higginsianum	0	0	0	4.26
		scaffold13-215	CE15	338	Cip2	Colletotrichum higginsianum	0	0	0	6.048
		scaffold2-330	GH67	846	Alpha-glucuronidase	Colletotrichum higginsianum	0	0	0	5.177
		scaffold23-21	GH115	1048	Immunoglobulin I-set domain-containing protein	Colletotrichum higginsianum	0	0	0	5.535
		scaffold7-26	GH27	508	glycoside hydrolase family 27 protein	Colletotrichum incanum	0	0	0	6.559
		scaffold5-238	GH11	221	Endo-1,4-beta-xylanase	Colletotrichum higginsianum	3e-123	0	-5.751	4.579
		scaffold6-625	GH11	257	endo-1,4-beta-xylanase A, partial	Coniochaeta ligniaria	1e-84	0	0	10.532
		scaffold18-29	GH74	846	Fungal cellulose binding domain-containing protein	Colletotrichum higginsianum	0	0	0	8.472
		scaffold2-990	GH10	350	Beta-xylanase	Colletotrichum higginsianum	0	0	0	10.205
cellulose/hemicellulose	13	Gene ID	Category	Size (aa)	Annotation	Organism	E Value	log2FC-ApP	log2FC-BP	log2FC-NP
		scaffold2-87	GH5	761	glycoside hydrolase family 5 protein	Colletotrichum higginsianum	0	0	-6.3	0.458
		scaffold3-386	GH5	908	Glucan 1,3-beta-glucosidase	Colletotrichum higginsianum	0	-7.869	-7.869	-1.894
		scaffold4-771	GH5	528	endoglucanase C	Colletotrichum tofieldiae	0	0	0	7.182
		scaffold1-678	GH5	384	Endo-beta-1,6-glucanase	Colletotrichum higginsianum	0	-7.687	-7.687	-3.82
		scaffold10-286	GH5	396	Cellulase	Colletotrichum higginsianum	0	0	2.205	1.97
		scaffold2-11	GH12	311	Glycosyl transferase	Colletotrichum higginsianum	0	-2.909	-2.909	2.404
		scaffold5-928	GH5	434	Beta-1,6-galactanase	Colletotrichum higginsianum	0	-7.637	-7.637	1.716
		scaffold3-193	GH12	229	Glycoside hydrolase family 12	Colletotrichum higginsianum	8e-146	0	0	6.851
		scaffold3-37	GH5	340	extracellular endoglucanase	Colletotrichum incanum	0	0	0	6.758
		scaffold6-590	GH5	406	Beta-1,6-galactanase	Colletotrichum higginsianum	0	0	0	8.568
		scaffold2-955	GH5	402	Mannan endo-1,4-beta-mannosidase C	Colletotrichum higginsianum	0	0	0	6.23
		scaffold9-364	GH5	454	Fungal cellulose binding domain-containing protein	Colletotrichum higginsianum	0	-1.691	-1.691	4.739
		scaffold11-492	GH12	241	glycosyl hydrolase family 12	Colletotrichum orchidophilum	2e-72	-3.461	-3.461	4.993
pectin	53	Gene ID	Category	Size (aa)	Annotation	Organism	E Value	log2FC-ApP	log2FC-BP	log2FC-NP
		scaffold6-92	CE8	330	Pectinesterase	Colletotrichum higginsianum	0	2.03	2.03	4.244
		scaffold2-970	CE12	285	GDSL-like Lipase/Acylhydrolase	Colletotrichum higginsianum	1e-173	2.02	2.02	0
		scaffold4-1012	PL4	480	Rhamnogalacturonase	Colletotrichum higginsianum	0	1.555	1.555	2.324
		scaffold4-478	GH53	350	Arabinogalactan endo-beta-1,4-galactanase	Colletotrichum higginsianum	0	-1.967	-1.967	0.947
		scaffold11-304	GH28	961	Exo-polygalacturonase	Colletotrichum higginsianum	0	-3.548	-3.548	-2.699
		scaffold22-23	GH28	445	Glycosyl hydrolase family 28	Colletotrichum higginsianum	0	-3.969	-3.969	3.063
		scaffold18-123	PL1	297	Pectate lyase B	Colletotrichum higginsianum	0	-4.788	-4.788	0
		scaffold18-44	GH28	359	Endopolygalacturonase 1	Colletotrichum higginsianum	0	-5.486	-5.486	-2.832
		scaffold3-1296	PL4	507	Rhamnogalacturonate lyase	Colletotrichum higginsianum	0	-6.519	-6.519	-1.299
		scaffold12-239	GH28	327	Endopolygalacturonase	Colletotrichum higginsianum	0	-8.061	-8.061	-4.235
		scaffold1-565	PL3	198	pectate lyase	Colletotrichum orchidophilum	2e-127	-8.555	-8.555	-1.134
		scaffold3-122	PL1	379	pectin lyase, partial	Colletotrichum tofieldiae	0	-8.725	-8.725	0.779
		scaffold15-211	PL3	254	pectate lyase	Colletotrichum gloeosporioides	9e-165	-9.965	-9.965	1.283
		scaffold5-771	GH28	445	Polygalacturonase	Colletotrichum higginsianum	0	0	2.4	0
		scaffold3-389	PL11	600	Fg-gap repeat family protein	Colletotrichum higginsianum	0	0	6.933	0
		scaffold9-230	GH105	390	Glycosyl hydrolase family 88	Colletotrichum higginsianum	0	0	5.731	0
		scaffold9-410	GH28	467	polygalacturonase	Colletotrichum higginsianum	0	0	0	9.355
		scaffold1-189	GH78	698	Bacterial alpha-L-rhamnosidase domain-containing protein	Colletotrichum higginsianum	0	0	-5.944	0
		scaffold1-429	GH78	1464	alpha-L-rhamnosidase A	Colletotrichum higginsianum	0	0	2.424	1.584
		scaffold11-326	GH78	825	Alpha-rhamnosidase	Colletotrichum higginsianum	0	0	0	1.973
		scaffold18-10	GH88	400	unsaturated glucuronyl hydrolase	Colletotrichum simmondsii	0	0	0	7.271
		scaffold4-903	PL4	681	Rhamnogalacturonase B	Colletotrichum higginsianum	0	0	0	3.699
		scaffold21-34	CE12	260	GDSL-like Lipase/Acylhydrolase	Colletotrichum higginsianum	9e-152	0	8.571	8.979
		scaffold1-1260	PL4	546	Rhamnogalacturonan lyase	Colletotrichum higginsianum	0	0	0	3.143
		scaffold10-244	GH106	972	Glycoside hydrolase family 2	Colletotrichum higginsianum	0	0	0	5.433
		scaffold1-1055	PL3	318	Pectate lyase	Colletotrichum higginsianum	7e-149	0	0	3.886
		scaffold3-1295	PL1	375	Pectin lyase	Colletotrichum higginsianum	0	0	0	-7.32
		scaffold5-869	PL4	580	Rhamnogalacturonate lyase	Colletotrichum higginsianum	0	0	0	2.393
		scaffold2-944	CE12	264	GDSL-like Lipase/Acylhydrolase	Colletotrichum higginsianum	0	0	0	7.699
		scaffold10-115	PL1	331	Pectate lyase	Colletotrichum higginsianum	0	0	0	5.087
		scaffold5-770	CE8	405	Pectinesterase	Colletotrichum higginsianum	0	0	0	3.195
		scaffold4-308	PL1	309	Pectate lyase Pel-34K	Colletotrichum higginsianum	0	0	0	8.822
		scaffold9-411	PL4	669	rhamnogalacturonate lyase C	Colletotrichum higginsianum	0	0	0	4.331
		scaffold4-100	PL1	336	pectate lyase	Colletotrichum incanum	0	0	0	8.763
		scaffold3-1285	PL9	400	pectate lyase	Colletotrichum orbiculare	0	0	0	5.844
		scaffold10-78	GH28	411	Exopolygalacturonase	Colletotrichum higginsianum	0	0	0	3.691
		scaffold4-170	PL1	332	Pectin lyase	Colletotrichum higginsianum	0	0	0	7.384
		scaffold5-977	GH105	377	Glycosyl hydrolase family 88	Colletotrichum higginsianum	0	0	0	2.102
		scaffold10-221	GH28	434	Polygalacturonase	Colletotrichum higginsianum	0	0	0	9.543
		scaffold7-442	PL4	671	rhamnogalacturonate lyase	Colletotrichum tofieldiae	0	0	2.576	4.803
		scaffold11-242	CE12	249	GDSL-like Lipase/Acylhydrolase	Colletotrichum higginsianum	8e-139	0	0	4.252
		scaffold5-854	GH28	584	hypothetical protein BN1723_001487	Verticillium longisporum	1e-171	0	-3.969	3.063
		scaffold19-35	PL3	236	Pectate lyase F	Colletotrichum higginsianum	4e-167	0	0	10.175
		scaffold1-1101	PL3	239	Pectate lyase	Colletotrichum higginsianum	7e-165	0	0	8.282
		scaffold3-271	GH105	414	Cell wall glycosyl hydrolase	Colletotrichum higginsianum	0	0	0	10.725
		scaffold1-560	PL1	487	Pectate lyase	Colletotrichum higginsianum	0	0	0	6.706
		scaffold9-192	GH93	363	Glycoside hydrolase family 93	Colletotrichum higginsianum	0	0	0	4.493
		scaffold3-319	PL1	331	Pectate lyase 2	Colletotrichum higginsianum	0	0	0	7.804
		scaffold11-482	GH78	877	Alpha-l-rhamnosidase	Colletotrichum higginsianum	0	0	6.311	12.196
		scaffold4-307	CE8	296	Pectinesterase	Colletotrichum higginsianum	0	0	0	10.208
		scaffold2-1017	PL3	305	Polysaccharide lyase family 3	Colletotrichum higginsianum	0	0	0	12.867
		scaffold3-476	GH105	393	Cell wall glycosyl hydrolase	Colletotrichum higginsianum	0	0	0	5.736
		scaffold12-110	PL1	325	Pectate lyase B	Colletotrichum higginsianum	0	0	0	7.218
pectin/hemicellulase	33	Gene ID	Category	Size (aa)	Annotation	Organism	E Value	log2FC-ApP	log2FC-BP	log2FC-NP
		scaffold7-59	CE1	317	Acetylxylan esterase A	Colletotrichum higginsianum	0	14.705	14.705	7.547
		scaffold4-258	GH2	674	Glycosyl hydrolase family 2	Colletotrichum higginsianum	0	6.785	6.785	5.87
		scaffold15-164	CE1	331	Feruloyl esterase B	Colletotrichum higginsianum	0	6.367	6.367	5.183
		scaffold1-72	GH43	344	glycosyl hydrolase family 43 protein	Colletotrichum higginsianum	0	5.691	5.691	0
		scaffold1-917	CE1	391	Pigment biosynthesis protein	Colletotrichum higginsianum	0	2.296	2.296	0.755
		scaffold11-300	CE1	578	Platelet-activating factor acetylhydrolase	Colletotrichum higginsianum	0	2.272	-5.941	0
		scaffold19-19	GH51	507	alpha-n-arabinofuranosidase c, partial	Colletotrichum incanum	0	1.504	1.504	2.997
		scaffold18-31	GH2	1066	Glycosyl hydrolase family 2	Colletotrichum higginsianum	0	1.183	1.183	2.447
		scaffold11-450	GH2	975	Glycosyl hydrolase family 2	Colletotrichum higginsianum	0	-2.65	-2.65	10.86
		scaffold5-828	CE1	238	phospholipase/Carboxylesterase	Colletotrichum higginsianum	3e-160	-2.72	-2.72	-0.52
		scaffold23-38	GH2	883	Glycosyl hydrolase family 2	Colletotrichum higginsianum	0	-3.776	-3.776	1.508
		scaffold3-736	CE1	356	putative Epoxide hydrolase	Colletotrichum higginsianum	0	-4.047	-4.047	-2.472
		scaffold1-556	GH43	337	glycosyl hydrolase family 43 protein	Colletotrichum simmondsii	3e-171	-4.075	-4.075	-1.058
		scaffold12-115	CE1	340	Alpha beta hydrolase fold protein	Colletotrichum higginsianum	0	-6.508	-6.508	-2.023
		scaffold1-591	GH43	959	FAD binding domain-containing protein	Colletotrichum higginsianum	0	-8.953	-8.953	-1.376
		scaffold6-499	CE1	346	Glycylpeptide N-tetradecanoyltransferase	Colletotrichum higginsianum	0	0	5.184	0
		scaffold27-1	CE1	366	PHB depolymerase family esterase	Colletotrichum incanum	0	0	0	4.247
		scaffold3-1203	GH43	513	beta-xylosidase	Colletotrichum salicis	0	0	0	3.03
		scaffold4-984	GH43	626	Hexose transporter	Colletotrichum higginsianum	0	0	0	10.048
		scaffold2-1117	GH43	545	Glycosyl hydrolase family 43	Colletotrichum higginsianum	0	0	0	9.027
		scaffold2-1140	GH43	571	Beta-xylosidase	Colletotrichum higginsianum	0	0	-5.175	3.669
		scaffold2-1029	GH43	534	glycosyl hydrolase family 43 protein	Colletotrichum higginsianum	0	0	0	9.321
		scaffold19-36	GH43	995	Glycosyl hydrolase family 43	Colletotrichum higginsianum	0	0	0	9.361
		scaffold13-297	GH2	1143	Glycosyl hydrolase family 2	Colletotrichum higginsianum	0	0	-3.776	1.508
		scaffold5-580	GH35	883	glycosyl hydrolase family 35	Colletotrichum higginsianum	0	0	0	7.971
		scaffold1-914	GH43	373	glycosyl hydrolase family 43 protein	Colletotrichum higginsianum	0	0	0.481	2.065
		scaffold19-111	GH43	480	glycosyl hydrolase family 43 protein	Colletotrichum tofieldiae	0	0	0	5.928
		scaffold3-50	GH43	294	glycoside hydrolase family 43	Colletotrichum fioriniae	0	0	5.024	8.16
		scaffold11-439	GH2	1011	Beta-galactosidase/beta-glucuronidase	Colletotrichum higginsianum	0	0	0	10.86
		scaffold9-405	GH43	321	Arabinan endo-1,5-alpha-L-arabinosidase	Colletotrichum higginsianum	0	0	7.9	6.79
		scaffold19-130	CE1	312	PHB depolymerase family esterase	Colletotrichum higginsianum	0	0	0	6.676
		scaffold6-81	GH43	811	Fungal cellulose binding domain-containing protein	Colletotrichum higginsianum	0	0	-0.66	5.384
		scaffold9-208	GH43	426	glycosyl hydrolase family 43 protein, partial	Colletotrichum tofieldiae	0	0	1.261	5.758
cellulose/xylan/pectin	8	Gene ID	Category	Size (aa)	Annotation	Organism	E Value	log2FC-ApP	log2FC-BP	log2FC-NP
		scaffold1-1143	GH3	529	Glycosyl hydrolase family 3 N terminal domain-containing protein	Colletotrichum higginsianum	0	0	0	6.966
		scaffold9-34	GH3	854	Beta-glucosidase	Colletotrichum higginsianum	0	0	0.014	5.512
		scaffold5-195	GH3	750	Glycosyl hydrolase family 3	Colletotrichum higginsianum	0	0	0.54	5.715
		scaffold4-88	GH3	841	Beta-glucosidase	Colletotrichum higginsianum	0	0	-4.052	1.973
		scaffold8-101	GH3	827	Beta-glucosidase	Colletotrichum higginsianum	0	-4.443	-4.443	3.86
		scaffold2-995	GH3	816	glycosyl hydrolase family 3 N terminal domain-containing protein	Colletotrichum higginsianum	0	0	7.891	11.052
		scaffold10-54	GH3	883	glycosyl hydrolase family 3	Colletotrichum higginsianum	0	3.165	3.165	3.615
		scaffold3-291	GH3	844	Beta-glucosidase	Colletotrichum higginsianum	0	4.289	4.289	2.851
starch	6	Gene ID	Category	Size (aa)	Annotation	Organism	E Value	log2FC-ApP	log2FC-BP	log2FC-NP
		scaffold3-1241	GH13	2071	Alpha-1,3-glucan synthase	Colletotrichum higginsianum	0	-8.983	-8.983	-1.703
		scaffold3-191	GH13	1734	Alpha amylase	Colletotrichum higginsianum	0	0	0	2.745
		scaffold1-579	GH13	530	glycoside hydrolase family 13 protein (alpha amylase)	Colletotrichum tofieldiae	0	0	0	2.745
		scaffold1-990	GH13	503	Alpha amylase	Colletotrichum higginsianum	0	0	-10.452	-2.161
		scaffold5-103	GH13	509	Alpha amylase	Colletotrichum higginsianum	0	0	-3.221	-2.049
		scaffold3-671	GH15	873	Glucoamylase	Colletotrichum higginsianum	0	0	-3.158	1.393
starch/hemicellulose	4	Gene ID	Category	Size (aa)	Annotation	Organism	E Value	log2FC-ApP	log2FC-BP	log2FC-NP
		scaffold6-637	GH31	882	Glycosyl hydrolase family 31	Colletotrichum higginsianum	0	0	0	3.999
		scaffold10-210	GH31	955	Glycosyl hydrolase family 31	Colletotrichum higginsianum	0	5.402	5.402	4.048
		scaffold5-194	GH31	764	Glycosyl hydrolase family 31	Colletotrichum higginsianum	0	0	0	3.116
		scaffold6-488	GH31	665	Glycosyl hydrolase family 31	Colletotrichum higginsianum	0	-3.825	-3.825	-2.02
chitin binding	15	Gene ID	Category	Size (aa)	Annotation	Organism	E Value	log2FC-ApP	log2FC-BP	log2FC-NP
		scaffold1-168	CBM18	1094	class v chitinase	Colletotrichum orbiculare	0	0	3.684	0
		scaffold4-664	CBM18	304	chitin deacetylase	Colletotrichum higginsianum	0	0	6.556	0
		scaffold3-243	CBM50	170	Intracellular hyphae protein 1	Colletotrichum higginsianum	2e-52	7.556	7.556	0
		scaffold9-181	CBM18	1052	Chitin recognition protein	Colletotrichum higginsianum	0		-5.669	0
		scaffold15-151	CBM18	701	Chitin recognition protein	Colletotrichum higginsianum	0	4.337	4.337	0
		scaffold11-488	CBM50	370	LysM domain-containing protein	Colletotrichum higginsianum	0	-7.352	-7.352	0
		scaffold10-114	CBM50	81	peptidase M23b	Colletotrichum tofieldiae	1e-41	-8.598	-8.598	0
		scaffold2-1028	CBM50	123	Intracellular hyphae protein 1	Colletotrichum higginsianum	3e-65	-2.921	-2.921	0.53
		scaffold22-1	CBM18	1726	Chitinase	Colletotrichum higginsianum	0	-3.433	-8.222	-9.181
		scaffold14-6	CBM50	838	carbohydrate-binding module family 50 protein	Bipolaris zeicola	0	0	0	4.594
		scaffold1-324	CBM18	509	polysaccharide deacetylase	Colletotrichum higginsianum	0	0	0	2.746
		scaffold6-397	CBM18	261	CFEM domain-containing protein	Purpureocillium lilacinum	8e-46	-9.001	-9.001	-4.66
		scaffold10-322	CBM18	772	Chitin recognition protein	Colletotrichum incanum	0	3.144	3.144	2.336
		scaffold9-363	CBM50	186	LysM domain-containing protein	Colletotrichum higginsianum	1e-130	-1.691	-1.691	4.739
		scaffold9-126	CBM50	162	intracellular hyphae protein 1	Colletotrichum salicis	2e-75	-5.25	-5.25	-3.766
Total	155
Abbreviation	CAZymes
PL	Polysaccharide Lyases
GH	Glycoside Hydrolases
CE	Carbohydrate Esterases
CBM	Carbohydrate-Binding Modules

[truncated: 8 more sheets: Table S10., Table S11.  , Table S12., Table S13, Table S14., Table S15., Table S16., Table S17.]
